# Supplementary material for: Genome-Wide Survey and Expression Analysis of the KT/HAK/KUP Family in Brassica napus and Its Potential Roles in the Response to K+ Deficiency
Source: Int J Mol Sci. 2020 Dec 13;21(24):9487. doi: 10.3390/ijms21249487 (PMC7763660; doi:10.3390/ijms21249487)
Supplement: Supplementary file 1 [file ijms-21-09487-s001.zip]

Archive with 2 entries (2 files):
- Appendix statistical data t-test only.xlsx
- PAPER 5 Supporting information-Final.docx
