# Supplementary material for: Genome-Wide Survey and Expression Analysis of the KT/HAK/KUP Family in Brassica napus and Its Potential Roles in the Response to K+ Deficiency
Source: Int J Mol Sci. 2020 Dec 13;21(24):9487. doi: 10.3390/ijms21249487 (PMC7763660; doi:10.3390/ijms21249487)
Supplement: Supplementary file 1 [file ijms-21-09487-s001.zip › Appendix statistical data t-test only.xlsx]

## Sheet: Sheet1
	Gene t-test p-value (t-test)
Interactions	NADH	GST	DNA.poly	CAT	MET	HO1	B.Actin	NADH F_value	NADH Pr(>F)	GST F_value	GST Pr(>F)	DNA.poly F_value	DNA.poly Pr(>F)	CAT F_value	CAT Pr(>F)	MET F_value	MET Pr(>F)	HO1 F_value	HO1 Pr(>F)	B.Actin F_value	B.Actin Pr(>F)	All_F_value	All_Pr(>F)
F0 Control and F0 Control	NS	NS	NS	NS	NS	NS	NS	1.54554e-28	1	2.49454e-29	1	1.45983e-30	1	8.76574e-30	1	1.03934e-29	1	1.90776e-29	1	2.73075e-30	1	2.85567e-29	1
F1 (F1B3) Control and F1 (F1B1) Control	NS	NS	NS	NS	NS	NS	NS	2.0441	0.226018	64.0542	0.00132177	751.262	0.000106588	2.65554	0.178522	2.49548	0.189322	5.85309	0.136679	10.9513	0.0296745	0.592361	0.497556
F2 (F1B3) Control and F2 (F1B1) Control	NS	NS	NS	NS	NS	NS	NS	0.888757	0.363005	0.0263108	0.873638	0.10857	0.747459	1.06302	0.321329	32.1097	7.71283e-05	9.01051	0.014914	7.83756	0.0150423	0.399667	0.544901
F3 (F1B3) Control and F3 (F1B1) Control	NS	NS	NA	NS	NS	NS	NS	0.315665	0.586596	14.3001	0.0035928	NA	NA	NA	NA	NA	NA	NA	NA	NA	NA	1.21868	0.301714
F1 (F1B5) Control and F1(F1B1) Control	NS	NS	NA	NS	NS	NS	NS	0.0790389	0.792548	2.96436	0.160225	NA	NA	NA	NA	NA	NA	NA	NA	NA	NA	0.0205697	0.892893
F1 (F1B5) Control and F1 (F1B3) Control	NS	NS	NA	NS	NS	NS	NS	4.036	0.114932	53.386	0.00186603	NA	NA	NA	NA	NA	NA	NA	NA	NA	NA	17.1678	0.0143368
F2 (F1B5) Control and F2 (F1B1) Control	NS	NS	NS	NS	0.014364	NS	0.0052816	2.4428	0.14404	2.33164	0.152686	0.464251	0.517543	8.18546	0.0169272	15.782	0.00263204	0.049498	0.828016	9.29068	0.0101211	1.15404	0.323996
F2 (F1B5) Control and F2 (F1B3) Control	NS	NS	NS	NS	NS	NS	NS	0.379189	0.547269	0.79927	0.385432	0.768176	0.399518	7.0192	0.0200355	3.6971	0.0766913	4.86139	0.0477192	4.10702	0.0608672	6.15001	0.0381164
F3 (F1B5) Control and F3 (F1B1) Control	NS	NS	NA	NS	0.011466	NS	NS	0.409669	0.536526	0.0073064	0.933569	NA	NA	NA	NA	NA	NA	NA	NA	NA	NA	8.39224	0.0199854
F3 (F1B5) Control and F3 (F1B3) Control	NS	NS	NS	0.018886	0.00019187	NS	0.026226	2.27077	0.151323	2.0347	0.172966	3.83502	0.0738485	6.16296	0.0263402	9.53175	0.00750869	9.29774	0.00931394	17.0681	0.000783332	13.6499	0.00496203
F4 (F1B5) Control and F4 (F1B3) Control	0.00028313	0.0022951	NS	NS	NS	NA	NS	60.9564	0.000106455	76.2977	5.17938e-05	5.03817	0.074783	8.89913	0.0204238	6.22647	0.0412758	NA	NA	NA	NA	22.6224	0.00507605
F0 TiO2_PVP and Control F0	1.959e-08	5.7196e-06	0.047669	NS	NS	NS	NS	4329.7	3.19572e-07	1185.15	4.2478e-06	1031.53	5.60256e-06	93.2416	0.00064343	23.0345	0.0086518	1438.11	2.88772e-06	62.2934	0.00139367	1856.67	1.7343e-06
F1 (F1B1) TiO2_PVP (exposed) and F1 (F1B1) Control	8.0977e-08	0.00015566	NS	NS	NS	NS	NS	21.1303	0.0024937	1205.84	4.26031e-09	50.8609	0.000382688	0.739233	0.418376	4.02577	0.0848109	119.611	1.18219e-05	1.52973	0.256035	11.683	0.0141777
F1 (F1B1) TiO2_PVP (exposed) and F1 (F1B3) Control	2.3895e-08	1.266e-06	NS	NS	NS	NS	NS	23.0922	0.001954	1919.53	8.42696e-10	14.1004	0.00712094	0.389979	0.552112	6.62384	0.0368098	289.356	1.28462e-05	2.17008	0.184206	13.377	0.00809755
F1 (F1B1) TiO2_PVP (exposed) and F1 (F1B5) Control	1.0976e-07	0.00054515	NA	NS	NS	NS	NS	20.7155	0.00263163	593.311	5.00539e-08	NA	NA	NA	NA	NA	NA	NA	NA	NA	NA	14.1354	0.00707757
F2 (F1B1) TiO2_PVP (exposed) and F2 (F1B1) Control	8.3685e-11	5.5923e-06	0.0071316	0.0048931	NS	0.00058564	NS	37.9932	3.41093e-05	68.5393	1.53369e-06	99.8424	3.61197e-07	18.1215	0.000935081	3.23959	0.0951179	15.4672	0.00198847	16.5016	0.00134516	34.1297	0.00011218
F2 (F1B1) TiO2_PVP (exposed)and F2 (F1B3) Control	7.9637e-18	1.4329e-07	0.0021907	0.00052953	0.00040182	0.0044228	0.0018087	94.3947	4.09699e-08	30.3551	4.75592e-05	208.632	1.3443e-10	29.3005	5.74728e-05	20.5617	0.00033853	11.193	0.00526508	42.0334	7.54899e-06	51.8844	6.91653e-06
F2 (F1B1) TiO2_PVP (exposed) and F2 (F1B5)Control	3.9065e-19	2.035e-09	NS	4.6605e-06	2.6213e-05	5.4092e-05	1.7448e-06	317.126	1.68427e-11	177.27	1.03159e-09	1.69335	0.219756	31.3306	8.66337e-05	18.5767	0.000847327	23.2768	0.000222876	30.7416	5.6175e-05	45.548	3.16192e-05
F0 TiO2_PVP and F0 TiO2_PVP	NS	NS	NS	NS	NS	NS	NS	1.87094e-27	1	4.07409e-29	1	2.23854e-27	1	2.02276e-30	1	3.25245e-30	1	4.79018e-29	1	2.29858e-27	1	1.83518e-27	1
F1 (F1B3) TiO2_PVP (exposed) and F1 (F1B1) Control	0.0001481	0.00010966	NS	NS	NS	NS	NS	3.42523	0.106651	11.1207	0.012509	5.8509	0.0519433	0.000109443	0.991945	0.0474822	0.83372	1.21395	0.306987	0.113425	0.746149	1.01737	0.352075
F1 (F1B3) TiO2_PVP (exposed) and F1 (F1B3) Control	5.9104e-05	8.2288e-07	NS	NS	NS	NS	NS	3.85492	0.0903664	18.2666	0.00368274	1.11555	0.325961	0.0066836	0.937131	0.00213274	0.964455	1.30488	0.305058	0.283905	0.610643	1.53728	0.254972
F1 (F1B3) TiO2_PVP (exposed) and F1 (F1B5) Control	0.00018578	0.0003938	NA	NS	NS	NS	NS	3.32372	0.111062	9.25178	0.0188025	NA	NA	NA	NA	NA	NA	NA	NA	NA	NA	1.0914	0.33089
F1 (F1B3) TiO2_PVP (exposed) and F1 (F1B1) TiO2_PVP (exposed)	0.045999	NS	NS	NS	NS	NS	NS	1.00824	0.339002	0.0122482	0.914067	0.261558	0.620154	0.194813	0.668331	1.10194	0.318547	0.731205	0.412511	0.609624	0.453016	0.53052	0.483096
F2 (F1B3) TiO2_PVP (exposed) and F2 (F1B1) Control	0.00028054	NS	NS	0.0021569	NS	0.032234	NS	3.85237	0.0673047	3.35395	0.0857283	6.70416	0.020534	12.4326	0.00474823	0.00273716	0.958966	1.42792	0.251956	0.46676	0.504255	9.66737	0.0125342
F2 (F1B3) TiO2_PVP (exposed) and F2 (F1B3) Control	1.2119e-08	0.022841	0.040103	0.00022999	0.045333	NS	NS	11.8372	0.00274116	3.69338	0.0697564	11.2283	0.0033573	20.6792	0.000455916	1.87764	0.187452	0.690958	0.418874	0.0257406	0.874229	13.926	0.00331335
F2 (F1B3) TiO2_PVP (exposed) and F2 (F1B5) Control	6.7589e-10	0.0014502	NS	2.1895e-06	0.0041801	0.0096118	0.032253	16.0867	0.00081983	12.4017	0.00243692	0.216506	0.64887	21.8349	0.000679468	3.00735	0.103385	2.46503	0.134831	1.71165	0.207232	12.6375	0.00616816
F2 (F1B3) TiO2_PVP (exposed) and F2 (F1B1) TiO2_PVP (exposed)	0.00015613	0.00064166	NS	NS	NS	NS	0.0019222	6.70958	0.0179533	16.6464	0.000638242	4.16555	0.0553943	0.201715	0.660214	1.14562	0.298611	0.983394	0.334507	4.58423	0.045447	0.00377782	0.951859
F3 (F1B3) TiO2_PVP (exposed) and F3 (F1B1) Control	1.5592e-08	0.048522	NA	0.017948	0.0023469	6.3661e-05	0.0088579	15.2066	0.00182767	2.17387	0.164174	NA	NA	NA	NA	NA	NA	NA	NA	NA	NA	8.08847	0.0138143
F3 (F1B3) TiO2_PVP (exposed) and F3 (F1B3) Control	1.0185e-17	0.00017512	0.015044	0.00087126	3.1084e-06	1.0159e-09	1.8981e-05	47.4619	1.43131e-06	11.5218	0.00304289	12.3804	0.00284952	5.13444	0.0353289	12.274	0.00237676	18.5999	0.000471845	14.8749	0.00106265	18.7406	0.000595973
F3 (F1B3) TiO2_PVP (exposed) and F3 (F1B5) Control	5.229e-13	0.0054902	0.043704	NS	NS	2.4831e-06	NS	27.2773	4.84547e-05	4.93695	0.0386318	8.88599	0.0080105	0.128377	0.724531	0.11239	0.741315	10.5675	0.00443791	3.33495	0.0835796	7.82088	0.0129322
F4 (F1B3) TiO2_PVP (exposed) and F4 (F1B3) Control	1.2894e-19	1.9661e-07	0.011137	NS	NS	NA	NS	562.725	6.01217e-08	2711.08	2.52518e-10	96.456	2.40933e-05	1.50917	0.258961	46.3252	0.00025177	NA	NA	NA	NA	76.5041	5.13428e-05
F4 (F1B3) TiO2_PVP (exposed) and F4 (F1B5) Control	2.8482e-12	0.0067054	0.019022	NS	NS	0.010394	NS	215.396	4.31081e-08	86.5281	3.07241e-06	75.616	2.3845e-05	0.367786	0.557729	31.1264	0.000234398	77.5198	5.03904e-06	14.624	0.00335082	27.979	0.00073767
F1 (F1B5) TiO2_PVP (exposed) and F1 (F1B1) Control	0.0097743	NS	NS	NS	NS	NS	NS	305.81	6.27825e-05	52.1701	0.00194874	16.3067	0.0273202	70.4099	0.00110368	18.1813	0.0130126	12.1803	0.0251223	3.65172	0.128605	9.13165	0.0566754
F1 (F1B5) TiO2_PVP (exposed) and F1 (F1B1) Control	0.0054533	NS	NS	NS	NS	NS	NS	1496.87	2.66593e-06	3.46146	0.136322	0.0307304	0.869359	130.78	0.000333617	0.223493	0.661032	36.4731	0.0263391	3.92033	0.118804	16.2891	0.0156559
F1 (F1B5) TiO2_PVP (exposed) and F1 (F1B5) Control	0.011278	NS	NA	NS	NS	NS	NS	357.145	4.6174e-05	42.383	0.0028732	NA	NA	NA	NA	NA	NA	NA	NA	NA	NA	7.4114	0.0528563
F1 (F1B5) TiO2_PVP (exposed) and F1 (F1B1) TiO2_PVP (exposed)	0.014032	3.805e-06	NS	NS	NS	NS	NS	4.33127	0.0759538	2054.93	6.6434e-10	11.1268	0.0124933	7.78188	0.0269237	8.1744	0.0243693	40.2913	0.000386135	1.92982	0.207365	12.463	0.00959403
F1 (F1B5) TiO2_PVP (exposed) and F1 (F1B3) TiO2_PVP (exposed)	NS	2.5148e-06	NS	NS	NS	NS	NS	0.162243	0.699118	16.6308	0.00470102	1.18808	0.311811	0.580879	0.470863	0.000103574	0.992164	0.0595272	0.814241	0.214496	0.65732	0.894347	0.375793
F1 (F1B1) TiO2_PVP (recovery) and F1 (F1B1) Control	0.0017459	NS	NS	NS	NS	NS	NS	538.21	2.04591e-05	207.698	0.000134732	2295.75	2.00172e-05	1287.15	3.60286e-06	105.324	0.000508268	8.17261	0.0459862	8.97839	0.0400842	37.3802	0.00879402
F1 (F1B1) TiO2_PVP (recovery) and F1 (F1B3) Control	0.00088594	0.028635	NS	NS	NS	NS	NS	6885.12	1.26447e-07	578.31	1.77354e-05	1090.23	5.01722e-06	6554.6	1.39514e-07	11.5854	0.0271836	301.305	0.00330247	0.00372249	0.954276	307.489	6.21062e-05
F1 (F1B1) TiO2_PVP (recovery) and F1 (F1B5) Control	0.0020637	NS	NA	NS	NS	NS	NS	660.487	1.36161e-05	41.227	0.00302434	NA	NA	NA	NA	NA	NA	NA	NA	NA	NA	13.851	0.0204444
F1 (F1B1) TiO2_PVP (recovery) and F1 (F1B1) TiO2_PVP (exposed)	NS	0.017641	NS	NS	NS	NS	NS	2.3759	0.167122	649.54	3.65738e-08	0.660854	0.443025	38.2546	0.000451797	17.6981	0.00400106	151.675	5.34057e-06	2.16216	0.184911	8.98368	0.0200191
F1 (F1B1) TiO2_PVP (recovery) and F1 (F1B3) TiO2_PVP (exposed)	NS	0.013864	NS	NS	NS	NS	NS	0.00859628	0.928727	4.46222	0.0725312	0.467033	0.51633	4.27974	0.077359	0.133489	0.725632	0.284426	0.610322	0.281711	0.611998	0.517054	0.495399
F1 (F1B1) TiO2_PVP (recovery) and F1 (F1B5) TiO2_PVP (exposed)	NS	0.046747	NS	NS	NS	NS	NS	68.6534	0.00115822	798.408	9.33435e-06	24.5993	0.00770737	307.54	6.20856e-05	22.1483	0.00926576	3.37558	0.140041	2.38264	0.197565	20.2598	0.0108136
F2 (F1B1) TiO2_PVP (recovery) and F2 (F1B1) Control	1.3844e-08	4.0678e-05	0.0096759	NS	NS	NS	NS	25.0689	0.000129064	12.5454	0.00271223	34.3544	3.12963e-05	7.51219	0.0151631	0.210459	0.652578	8.39806	0.0110407	0.813189	0.380554	7.7281	0.0156176
F2 (F1B1) TiO2_PVP (recovery) and F2 (F1B3) Control	2.5463e-15	1.2077e-06	0.0027506	NS	NS	NS	NS	64.4781	1.58576e-07	13.9635	0.00139749	61.591	2.22584e-07	4.72198	0.0433748	14.533	0.00117651	2.98204	0.103445	1.50293	0.2352	10.0236	0.00639363
F2 (F1B1) TiO2_PVP (recovery) and F2 (F1B3) Control	1.1634e-16	1.6553e-08	NS	NS	0.0091278	0.029646	0.0073284	129.898	1.15152e-09	28.2815	4.6888e-05	1.48275	0.24347	1.24728	0.281643	16.7985	0.000839016	12.1474	0.00264149	8.25495	0.0101148	13.3016	0.00295343
F2 (F1B1) TiO2_PVP (recovery) and F2 (F1B1) TiO2_PVP (exposed)	NS	NS	NS	4.5613e-06	0.035099	0.025745	0.010929	5.42219	0.0310754	0.611292	0.443937	0.584748	0.453851	46.4636	2.21271e-06	6.80211	0.0172843	6.48881	0.0196708	16.1402	0.000736184	14.2812	0.00137406
F2 (F1B1) TiO2_PVP (recovery) and F2 (F1B3) TiO2_PVP (exposed)	0.0094708	0.0045145	NS	2.3666e-06	NS	NS	NS	3.15082	0.0897276	5.70553	0.0259218	2.58072	0.122432	33.1866	2.92226e-05	0.0676537	0.797317	0.107845	0.745863	0.183469	0.672574	6.15521	0.0245973
F3 (F1B1) TiO2_PVP (recovery) and F3 (F1B1) Control	3.1756e-11	0.00091742	NA	NS	NS	0.039765	NS	61.4346	2.79544e-06	36.2776	4.28205e-05	NA	NA	NA	NA	NA	NA	NA	NA	NA	NA	24.0768	0.000361761
F3 (F1B1) TiO2_PVP (recovery) and F3 (F1B3) Control	4.5401e-23	1.4952e-08	0.0016716	0.045934	0.024496	0.0003989	0.0067717	154.008	1.46598e-10	149.752	1.85989e-10	79.1061	1.36655e-07	2.93165	0.104032	14.6297	0.00114298	98.7647	1.69583e-08	16.8199	0.00060807	47.9848	7.01442e-06
F3 (F1B1) TiO2_PVP (recovery) and F3 (F1B5) Control	8.36e-18	2.4146e-06	0.0051172	NS	NS	0.048353	NS	76.4228	4.38045e-08	41.1063	3.79008e-06	54.61	7.4424e-07	0.173637	0.682436	2.63731	0.121762	13.2837	0.00185347	0.362361	0.554314	12.0207	0.00344877
F3 (F1B1) TiO2_PVP (recovery) and F3 (F1B1) TiO2_PVP (exposed)	NS	0.032046	NS	NS	0.0078385	0.0018827	NS	1.60077	0.219032	3.71458	0.0669503	1.84052	0.18865	0.655805	0.427127	4.47195	0.0460181	5.69807	0.0260088	2.62631	0.119352	1.11085	0.303874
F4 (F1B1) TiO2_PVP (recovery) and F4 (F1B3) Control	1.3116e-25	3.266e-11	0.0010792	0.0063824	0.0020548	NA	0.00014721	512.98	6.34108e-10	216.89	4.17023e-08	29.4382	0.000290656	4.87776	0.0516862	5.4677	0.0414587	NA	NA	NA	NA	31.9631	0.000211402
F4 (F1B1) TiO2_PVP (recovery) and F4 (F1B5) Control	1.1064e-18	8.4072e-06	0.0015779	0.0081092	0.0016181	6.7002e-05	3.858e-05	299.682	2.32841e-10	90.2861	3.24421e-07	29.3185	0.00021189	5.87179	0.0307215	7.30519	0.0180967	8.98407	0.0102913	97.5073	2.08258e-07	15.3706	0.00239066
F4 (F1B1) TiO2_PVP (recovery) and F4 (F1B3) TiO2_PVP (exposed)	NS	NS	NS	0.026323	NS	NS	0.0095962	7.42757	0.0173348	14.1645	0.00236556	1.74107	0.20977	3.34014	0.0906445	1.33476	0.268753	0.787908	0.390861	55.6867	4.74897e-06	3.87487	0.0707138
F1 (F1B3) TiO2_PVP (recovery) and F1 (F1B1) Control	0.0012	0.025258	NS	NS	NS	NS	NS	83.2334	3.90425e-05	144.222	6.32557e-06	49.2984	0.000416563	25.7002	0.00144784	4.31004	0.0765285	3.16389	0.118514	1.89229	0.211346	6.50747	0.0434336
F1 (F1B3) TiO2_PVP (recovery) and F1 (F1B3) Control	0.00053485	0.00089343	NS	NS	NS	NS	NS	103.058	1.93704e-05	315.651	4.41478e-07	3.89596	0.0889888	28.735	0.00105222	1.7474	0.227763	4.52397	0.086737	0.0168242	0.900446	9.09809	0.0194878
F1 (F1B3) TiO2_PVP (recovery) and F1 (F1B5) Control	0.0014634	NS	NA	NS	NS	NS	NS	81.7134	4.14574e-05	84.4314	3.72654e-05	NA	NA	NA	NA	NA	NA	NA	NA	NA	NA	2.71197	0.143591
F1 (F1B3) TiO2_PVP (recovery) and F1 (F1B1) TiO2_PVP (exposed)	0.0072698	NS	NS	NS	NS	NS	0.024311	6.8381	0.0258193	134.193	4.06753e-07	6.98828	0.0245843	34.9057	0.000149417	17.8435	0.00176	6.13251	0.0327446	4.42861	0.0616172	16.4739	0.00229093
F1 (F1B3) TiO2_PVP (recovery) and F1 (F1B3) TiO2_PVP (exposed)	NS	0.042606	NS	NS	NS	NS	NS	0.157741	0.69959	4.22254	0.0669587	0.46972	0.508691	5.98063	0.0345207	0.170226	0.688617	0.0946883	0.764613	0.563072	0.470312	1.05818	0.32787
F1 (F1B3) TiO2_PVP (recovery) and F1 (F1B5) TiO2_PVP (exposed)	NS	0.0019761	NS	NS	NS	NS	NS	0.583046	0.470069	288.882	5.98268e-07	2.88862	0.133007	8.33009	0.0234434	1.28604	0.294117	0.000640288	0.980519	0.17715	0.686455	1.90928	0.209531
F1 (F1B3) TiO2_PVP (recovery) and F1 (F1B1) TiO2_PVP (recovery)	NS	NS	NS	NS	NS	NS	NS	1.20552	0.308546	20.7879	0.00260686	16.4355	0.00484577	0.765656	0.41058	0.093141	0.769096	0.396757	0.548769	0.0127284	0.91334	0.00163031	0.96892
F2 (F1B3) TiO2_PVP (recovery) and F2 (F1B1) Control	0.00083885	0.037478	NS	0.0025849	0.00096797	5.0219e-08	0.018607	3.18277	0.097764	2.295	0.153722	3.29251	0.0946585	7.5205	0.0167812	15.7178	0.00161651	37.2745	5.29343e-05	24.4481	0.00026804	88.9418	1.32344e-06
F2 (F1B3) TiO2_PVP (recovery) and F2 (F1B3) Control	1.7469e-07	0.01135	NS	0.00022766	5.5284e-08	5.9292e-07	7.7028e-05	10.0982	0.00584434	2.89268	0.108333	5.50991	0.0321055	13.1719	0.00225517	52.9563	1.85249e-06	33.0322	6.73916e-05	54.2173	1.59875e-06	159.896	1.1125e-08
F2 (F1B3) TiO2_PVP (recovery) and F2 (F1B5) Control	1.2064e-08	0.00072507	NS	1.8114e-06	4.0625e-09	2.6806e-10	2.5674e-08	14.424	0.00175075	7.29676	0.0164175	0.0983309	0.759708	15.9961	0.00151345	39.1382	2.94323e-05	55.4941	2.04868e-06	38.9011	1.59141e-05	122.395	2.66998e-07
F2 (F1B3) TiO2_PVP (recovery) and F2 (F1B1) TiO2_PVP (exposed)	0.00024958	0.0051653	NS	NS	0.049324	0.013748	NS	6.88728	0.0184061	5.63917	0.0304109	2.74073	0.117299	0.0382459	0.847412	3.45975	0.0813642	5.16537	0.037182	2.71305	0.119027	0.0979412	0.758357
F2 (F1B3) TiO2_PVP (recovery) and F2 (F1B3) TiO2_PVP (exposed)	NS	NS	NS	NS	0.00016508	1.9904e-05	6.5272e-05	0.00469113	0.94611	0.104815	0.749662	0.0167377	0.898421	0.0326938	0.859105	5.57598	0.029685	6.1099	0.0236513	7.47852	0.0131645	0.0112213	0.91714
F2 (F1B3) TiO2_PVP (recovery) and F2 (F1B1) TiO2_PVP (recovery)	0.011228	0.027684	NS	1.4997e-06	3.0087e-05	1.5091e-06	0.00057781	3.25074	0.0872755	2.29806	0.145997	1.90694	0.183332	23.214	0.000137848	28.584	3.68909e-05	29.6333	2.98035e-05	26.4403	5.79492e-05	23.3436	0.000133871
F3 (F1B3) TiO2_PVP (recovery) and F3 (F1B1) Control	5.3684e-10	0.0019615	NA	NS	0.004444	0.00016988	0.0067068	9.04822	0.0100821	1.08707	0.316123	NA	NA	NA	NA	NA	NA	NA	NA	NA	NA	4.89224	0.0454967
F3 (F1B3) TiO2_PVP (recovery) and F3 (F1B3) Control	1.1905e-20	8.6228e-08	0.0014066	0.023266	1.1828e-05	6.8304e-09	1.0309e-05	29.718	2.93005e-05	4.85423	0.0401188	69.5098	3.2323e-07	2.72742	0.11507	14.1928	0.00130341	21.7536	0.000222552	29.3015	3.1867e-05	10.7688	0.00504583
F3 (F1B3) TiO2_PVP (recovery) and F3 (F1B5) Control	1.2882e-15	1.0765e-05	0.0043072	NS	NS	1.2121e-05	0.038013	19.2399	0.00031744	3.07562	0.0955916	50.013	1.35405e-06	0.057248	0.813761	0.0329468	0.857994	11.5744	0.00317661	7.82955	0.0114702	4.78076	0.0439822
F3 (F1B3) TiO2_PVP (recovery) and F3 (F1B3) TiO2_PVP (exposed)	NS	NS	NS	NS	NS	NS	NS	0.221575	0.642476	0.51002	0.482639	2.03331	0.167921	0.406669	0.530247	0.0405123	0.842332	0.0527222	0.820514	0.0166249	0.898579	0.00825271	0.928438
F3 (F1B3) TiO2_PVP (recovery) and F3 (F1B1) TiO2_PVP (recovery)	NS	NS	NS	NS	0.019025	0.006412	NS	0.174733	0.679991	0.022771	0.881429	0.0213694	0.885108	0.0234138	0.879847	4.54479	0.0444322	5.61214	0.0270355	5.49592	0.0284968	0.84198	0.36925
F4 (F1B3) TiO2_PVP (recovery) and F4 (F1B3) Control	1.7093e-12	5.0948e-05	NS	NS	NS	NA	NS	799.989	1.77504e-08	690.642	2.9564e-08	169.667	3.66047e-06	27.6285	0.00117812	78.3531	4.75182e-05	NA	NA	NA	NA	168.636	3.73656e-06
F4 (F1B3) TiO2_PVP (recovery) and F4 (F1B5) Control	1.1915e-05	NS	NS	NS	NS	NS	NS	112.959	9.06925e-07	16.5343	0.00226378	51.7983	9.27129e-05	68.4669	8.75213e-06	1.45101	0.256101	104.448	1.30166e-06	1.55846	0.240328	5.51472	0.0468021
F4 (F1B3) TiO2_PVP (recovery) and F4 (F1B3) TiO2_PVP (exposed)	0.0058566	NS	NS	0.039345	NS	NS	NS	57.549	1.86934e-05	131.123	4.5326e-07	34.533	0.000155926	10.4741	0.00892399	34.9297	0.000149009	23.2097	0.000704712	26.0949	0.000458428	31.338	0.000228309
F4 (F1B3) TiO2_PVP (recovery) and F4 (F1B1) TiO2_PVP (recovery)	1.3128e-05	0.0018426	0.026049	9.2987e-06	0.00372	0.0078128	0.00024083	95.4557	2.35489e-07	57.1006	4.1516e-06	17.3088	0.0011193	16.8957	0.00122888	6.27878	0.026302	3.96965	0.0677559	136.024	2.93886e-08	17.95	0.000970824
F0 TiO2_Uncoated and F0 Control	0.0015059	0.0034143	0.0079399	NS	0.01014	0.0035487	0.049326	313.588	5.97387e-05	178.161	0.000182157	309.953	6.11331e-05	103.646	0.000524345	294.099	6.78237e-05	277.977	7.58207e-05	538.032	2.04726e-05	407.189	3.56026e-05
F0 TiO2_Uncoated and F0 TiO2_PVP	0.011635	NS	NS	NS	NS	NS	NS	233.341	0.000107118	83.0772	0.000803742	24.2236	0.00791948	3.13092	0.151539	76.3304	0.000945685	55.0958	0.00175837	5899.64	1.72191e-07	21.2274	0.00997575
F1 (F1B1) TiO2_Uncoated (exposed) and F1 (F1B1) Control	0.0051946	1.465e-05	0.0056593	NS	NS	0.001873	NS	3.18532	0.148859	1.26356	0.342806	1.16983	0.358622	1.07741	0.357902	2087.41	2.30839e-05	2.23563	0.209182	7.41909	0.0723173	89.9444	0.0668792
F1 (F1B1) TiO2_Uncoated (exposed) and F1 (F1B3) Control	0.0093361	2.5828e-07	0.043239	NS	NS	0.0082796	NS	2.77109	0.171312	1.80248	0.271963	0.828761	0.414128	1.01424	0.370865	83.059	0.00279178	0.806228	0.463997	10.1552	0.0498362	1702.64	0.000586806
F1 (F1B1) TiO2_Uncoated (exposed) and F1 (F1B5) Control	0.0044506	4.4119e-05	NA	NS	NS	0.0019962	NS	3.30574	0.143181	1.11813	0.367935	NA	NA	NA	NA	NA	NA	NA	NA	NA	NA	950.617	0.00105029
F1 (F1B1) TiO2_Uncoated (exposed) and F1 (F1B1) TiO2_PVP (exposed)	7.7574e-17	NS	NS	0.045437	NS	0.019979	NS	27.0019	0.00125807	0.335356	0.583593	0.706797	0.428289	1.92409	0.207967	3.19587	0.124047	2.18312	0.183054	0.0444991	0.83991	0.00717544	0.935781
F1 (F1B1) TiO2_Uncoated (exposed) and F1 (F1B3) TiO2_PVP (exposed)	6.5702e-12	NS	NS	0.025472	NS	0.0057298	NS	8.81362	0.020844	0.25153	0.633867	0.858747	0.384926	1.97561	0.202651	1.12397	0.329866	2.51904	0.156501	0.518247	0.498661	0.11164	0.751844
F1 (F1B1) TiO2_Uncoated (exposed) and F1 (F1B5) TiO2_PVP (exposed)	1.1012e-07	6.3688e-07	0.039762	0.015792	NS	0.010661	NS	11.8563	0.0262144	1.68105	0.285507	0.850949	0.40849	1.66678	0.266251	377.609	0.000297702	1.50395	0.28732	9.14343	0.0565878	279.333	0.00356084
F1 (F1B1) TiO2_Uncoated (exposed) and F1 (F1B1) TiO2_PVP (recovery)	5.4342e-09	0.0011446	NS	0.0012594	NS	0.0061591	NS	14.4382	0.0191075	0.704771	0.462814	0.229681	0.656785	2.99597	0.158518	535.474	0.000176788	1.73614	0.258029	10.0724	0.0503368	1112.52	0.000897652
F1 (F1B1) TiO2_Uncoated (exposed) and F1 (F1B3) TiO2_PVP (recovery)	2.2628e-10	0.0032553	0.048526	0.00046349	NS	0.0033298	NS	27.7842	0.00115926	1.14568	0.325612	1.36493	0.28093	6.00582	0.0440635	27.9164	0.0018588	3.32334	0.111079	19.2414	0.0046355	19.1502	0.00718084
F1 (F1B3) TiO2_Uncoated (exposed) and F1 (F1B1) Control	0.00082828	NS	NS	NS	NS	NS	NS	532.695	2.08823e-05	200.848	0.000143925	118.743	0.00165405	81.7963	0.000828116	0.632651	0.470916	55.7925	0.00171715	1.37814	0.305542	53.1648	0.00532576
F1 (F1B3) TiO2_Uncoated (exposed) and F1 (F1B3) Control	0.00040508	0.0097629	NS	NS	NS	NS	NS	2840.74	7.4177e-07	470.017	2.67787e-05	23.1984	0.00854495	134.954	0.000313779	2.58755	0.182989	398.788	0.00249821	20.4131	0.0106739	96.17	0.000606108
F1 (F1B3) TiO2_Uncoated (exposed) and F1 (F1B5) Control	0.0009883	NS	NA	NS	NS	NS	NS	632.475	1.48423e-05	65.2949	0.00127439	NA	NA	NA	NA	NA	NA	NA	NA	NA	NA	116.085	0.000420784
F1 (F1B3) TiO2_Uncoated (exposed) and F1 (F1B1) TiO2_PVP (exposed)	NS	NS	NS	NS	NS	NS	NS	1.76626	0.225526	303.157	5.07091e-07	24.7402	0.00161197	9.94061	0.0160874	2.23242	0.178787	2.55851	0.153735	1.24319	0.301668	5.88275	0.0457256
F1 (F1B3) TiO2_Uncoated (exposed) and F1 (F1B3) TiO2_PVP (exposed)	NS	0.045142	NS	NS	NS	NS	NS	0.000814509	0.978028	2.94261	0.129984	2.37091	0.16751	0.821225	0.394944	0.107208	0.75292	0.187724	0.677856	0.0554473	0.820583	0.231705	0.644945
F1 (F1B3) TiO2_Uncoated (exposed) and F1 (F1B5) TiO2_PVP (exposed)	NS	0.017084	NS	NS	NS	NS	NS	81.2845	0.000838166	522.077	2.17349e-05	1.27911	0.32128	1.72836	0.258931	5.24696	0.0837995	17.3202	0.0141252	9.98343	0.0341953	46.0522	0.00246183
F1 (F1B3) TiO2_Uncoated (exposed) and F1 (F1B1) TiO2_PVP (recovery)	NS	NS	NS	NS	NS	NS	NS	12.5548	0.0239428	21.1134	0.0100693	463.151	2.75728e-05	183.72	0.000171491	21.6524	0.0096383	159.693	0.000225768	17.3939	0.0140243	19.2622	0.011793
F1 (F1B3) TiO2_Uncoated (exposed) and F1 (F1B3) TiO2_PVP (recovery)	NS	NS	NS	NS	NS	NS	NS	3.29716	0.112256	3.47117	0.104732	12.8696	0.00888761	6.06549	0.043286	5.62936	0.049415	1.94213	0.206083	4.53685	0.0706715	1.85018	0.21594
F1 (F1B3) TiO2_Uncoated (exposed) and F1 (F1B1) TiO2_Uncoated (exposed)	1.5736e-09	0.0037208	0.022181	0.012284	NS	0.034387	NS	15.4911	0.0170187	0.558905	0.508967	1.06213	0.360966	1.79437	0.251438	30.552	0.0116672	1.03139	0.367268	6.23227	0.0879815	116.2	0.0084963
F1 (F1B5) TiO2_Uncoated (exposed) and F1 (F1B1) Control	4.3035e-06	0.0025676	0.0083091	0.0098192	NS	0.0033986	0.0018264	172.292	0.000194536	118.336	0.000405355	2562.71	1.6975e-05	12.7757	0.0232857	5363.89	2.08282e-07	435.467	3.11616e-05	1649.31	2.19681e-06	261.889	0.000513284
F1 (F1B5) TiO2_Uncoated (exposed) and F1 (F1B3) Control	1.7001e-06	7.9108e-05	NS	0.011581	NS	0.011997	0.00075025	216.092	0.000124621	202.058	0.000142234	1954.44	1.5654e-06	12.2324	0.0249529	964.366	6.40725e-06	936.194	0.00106645	22200.3	1.21703e-08	301.444	6.45942e-05
F1 (F1B5) TiO2_Uncoated (exposed) and F1 (F1B5) Control	5.4231e-06	0.0062978	NA	0.011385	0.046697	0.0036112	0.0016953	173.961	0.000190891	81.5561	0.00083281	NA	NA	NA	NA	NA	NA	NA	NA	NA	NA	376.593	4.15677e-05
F1 (F1B5) TiO2_Uncoated (exposed) and F1 (F1B1) TiO2_PVP (exposed)	NS	NS	NS	0.0061854	NS	0.034287	0.040896	0.00487261	0.946302	2.01809	0.19841	26.7847	0.0012874	19.9413	0.00291643	124.979	1.02134e-05	731.799	2.41846e-08	2.60935	0.150269	16.054	0.00514558
F1 (F1B5) TiO2_Uncoated (exposed) and F1 (F1B3) TiO2_PVP (exposed)	NS	NS	NS	0.0029815	0.036506	0.010661	0.0020068	0.554042	0.480906	0.115253	0.744199	5.53789	0.0508421	10.7271	0.0135762	13.4767	0.0079531	11.5562	0.0114513	4.15965	0.0807698	5.10177	0.0584426
F1 (F1B5) TiO2_Uncoated (exposed) and F1 (F1B5) TiO2_PVP (exposed)	0.039706	0.00017612	NS	0.0022904	NS	0.017689	0.0010361	37.9995	0.0035156	190.259	0.0001601	89.2014	0.000700854	17.8555	0.0134175	2888.41	7.17515e-07	434.339	3.13226e-05	5404.93	2.05133e-07	391.839	3.84222e-05
TF1 (F1B5) TiO2_Uncoated (exposed) and F1 (F1B1) TiO2_PVP (recovery)	NS	NS	NS	0.00011591	0.046385	0.010528	0.00075726	20.9701	0.0101888	44.6094	0.00261234	432.444	3.15955e-05	28.8446	0.00580454	3218.45	5.78042e-07	1561.61	2.44992e-06	6732.55	1.3224e-07	362.611	4.4805e-05
F1 (F1B5) TiO2_Uncoated (exposed) and F1 (F1B3) TiO2_PVP (recovery)	0.034757	NS	NS	2.3957e-05	0.024107	0.0063976	0.00011388	25.0303	0.00155994	22.0233	0.00222695	95.3431	2.50304e-05	50.308	0.00019489	258.81	8.71508e-07	57.4302	0.000128589	417.04	1.69301e-07	233.578	1.23696e-06
F1 (F1B5) TiO2_Uncoated (exposed) and F1 (F1B1) TiO2_Uncoated (exposed)	4.9619e-13	NS	NS	NS	NS	NS	NS	21.7187	0.00958716	0.1828	0.69781	0.00422481	0.951294	0.103075	0.764244	1517.11	3.72321e-05	0.0077244	0.934189	6.00443	0.0916474	28.6273	0.0332018
F1 (F1B5) TiO2_Uncoated (exposed) and F1 (F1B) TiO2_Uncoated (exposed)	NS	NS	0.032042	0.0016937	NS	NS	0.0028297	14.9741	0.0179989	24.8368	0.0075777	1094.78	4.97573e-06	18.9079	0.0121731	525.937	2.1419e-05	741.92	1.0803e-05	1218.31	4.02031e-06	282.716	7.33292e-05
F1 (F1B3) TiO2_Uncoated (recovery) and F1 (F1B1) Control	1.2245e-06	0.0079778	NS	NS	NS	NS	NS	724.38	1.133e-05	207.304	0.000135237	1545.62	3.62081e-05	39.8862	0.00321509	19.9318	0.0111216	33.0746	0.0045324	0.279911	0.624758	77.2221	0.00310437
F1 (F1B3) TiO2_Uncoated (recovery) and F1 (F1B3) Control	4.6368e-07	0.00033205	NS	NS	NS	NS	NS	1574.54	2.40994e-06	372.28	4.25279e-05	632.365	1.48474e-05	47.7974	0.00229653	20.5536	0.0105483	151.654	0.00652945	3.5532	0.132515	178.123	0.000182233
F1 (F1B3) TiO2_Uncoated (recovery) and F1 (F1B5) Control	1.5599e-06	0.017856	NA	NS	NS	NS	NS	802.958	9.22929e-06	115.51	0.000424867	NA	NA	NA	NA	NA	NA	NA	NA	NA	NA	86.803	0.000738655
F1 (F1B3) TiO2_Uncoated (recovery) and F1 (F1B1) TiO2_PVP (exposed)	NS	NS	NS	NS	NS	NS	NS	0.0352477	0.856404	22.6786	0.0020542	0.276055	0.615525	17.8354	0.00392103	0.160957	0.700242	18.9134	0.00335916	1.27636	0.295799	1.78622	0.223193
F1 (F1B3) TiO2_Uncoated (recovery) and F1 (F1B3) TiO2_PVP (exposed)	NS	NS	NS	NS	NS	NS	NS	0.805591	0.399244	0.495038	0.504412	0.329579	0.583875	1.96246	0.203989	0.719714	0.424295	0.017725	0.897833	0.0634793	0.808316	0.000699525	0.979638
F1 (F1B3) TiO2_Uncoated (recovery) and F1 (F1B5) TiO2_PVP (exposed)	0.020306	0.0006941	NS	NS	NS	NS	NS	277.848	7.58904e-05	366.972	4.37559e-05	21.4796	0.00977341	8.21771	0.0456222	32.8302	0.00459395	4.67415	0.0966745	1.92941	0.237156	87.4745	0.000727769
F1 (F1B3) TiO2_Uncoated (recovery) and F1 (F1B1) TiO2_PVP (recovery)	NS	NS	NS	NS	NS	NS	NS	197.419	0.000148884	71.2618	0.00107861	2.52815	0.187036	9.11489	0.0391983	64.421	0.00130749	44.8842	0.00258263	3.39753	0.139075	60.6385	0.00146675
F1 (F1B3) TiO2_Uncoated (recovery) and F1 (F1B3) TiO2_PVP (recovery)	0.015707	NS	NS	NS	NS	NS	NS	46.5547	0.000247953	14.7704	0.00634795	13.4149	0.00804228	0.894383	0.375784	19.0802	0.00328168	0.581948	0.470471	2.77916	0.139436	15.216	0.00589303
F1 (F1B3) TiO2_Uncoated (recovery) and F1 (F1B1) TiO2_Uncoated (exposed)	8.1804e-14	0.045903	NS	0.0048084	NS	0.020915	NS	24.1656	0.00795299	0.262755	0.643589	0.256314	0.639293	2.27047	0.206334	6.5932	0.0826566	1.23008	0.329579	5.64664	0.0979476	13.2142	0.0680429
F1 (F1B3) TiO2_Uncoated (recovery) and F1 (F1B3) TiO2_Uncoated (exposed)	NS	NS	NS	NS	NS	NS	NS	129.029	0.000342504	30.4147	0.00527616	369.508	4.31627e-05	4.8095	0.0933729	6.9823	0.0574358	7.59168	0.0510955	0.0117188	0.919008	20.6043	0.0105035
F1 (F1B3) TiO2_Uncoated (recovery) and F1 (F1B5) TiO2_Uncoated (exposed)	NS	NS	NS	0.00055523	NS	0.033372	0.0026272	0.574423	0.490705	1.37001	0.306786	401.922	3.6534e-05	22.2691	0.00917826	361.56	4.50634e-05	671.025	1.31938e-05	239.542	0.000101718	166.051	0.000209136
F1 (F1B5) TiO2_Uncoated (recovery) and F1 (F1B1) Control	0.00081681	NS	NS	NS	NS	NS	NS	67.9363	0.000428435	51.9772	0.000800149	22.0769	0.00931801	50.5014	0.000855172	2.39037e-05	0.996288	35.9818	0.00184823	1.05611	0.351227	12.7177	0.0234557
F1 (F1B5) TiO2_Uncoated (recovery) and F1 (F1B3) Control	0.00037948	0.0087306	NS	NS	NS	NS	NS	83.4389	0.000263434	136.291	8.10191e-05	1.82724	0.234385	58.7088	0.000603092	0.190783	0.680485	145.483	0.00122634	0.00701293	0.93651	10.4506	0.0231351
F1 (F1B5) TiO2_Uncoated (recovery) and F1 (F1B5) Control	0.00098667	NS	NA	NS	NS	NS	NS	67.0309	0.000442169	27.6066	0.00331472	NA	NA	NA	NA	NA	NA	NA	NA	NA	NA	12.9845	0.0154877
F1 (F1B5) TiO2_Uncoated (recovery) and F1 (F1B1) TiO2_PVP (exposed)	0.046591	0.02371	NS	NS	NS	NS	0.038402	3.01108	0.120915	145.924	2.03808e-06	3.94022	0.0824085	28.1838	0.000720662	2.33562	0.164967	35.005	0.000355087	2.95332	0.124023	10.1067	0.0130149
F1 (F1B5) TiO2_Uncoated (recovery) and F1 (F1B3) TiO2_PVP (exposed)	NS	0.018376	NS	NS	NS	NS	NS	0.0110512	0.918865	4.57389	0.0649112	0.286714	0.606894	3.37782	0.10338	0.0606976	0.8116	0.000556677	0.981754	0.404422	0.542575	0.541787	0.482714
F1 (F1B5) TiO2_Uncoated (recovery) and F1 (F1B5) TiO2_PVP (exposed)	NS	0.015974	NS	NS	NS	NS	NS	2.28212	0.191264	121.302	0.000107404	1.50139	0.275023	13.4485	0.0144853	0.349044	0.580348	2.90402	0.149083	0.181333	0.687938	5.56582	0.0648154
F1 (F1B5) TiO2_Uncoated (recovery) and F1 (F1B1) TiO2_PVP (recovery)	NS	NS	NS	NS	NS	NS	NS	7.8326e-05	0.993281	1.81182	0.236096	7.49938	0.0408649	4.75923	0.080953	2.25754	0.193279	31.524	0.00247954	0.00865677	0.929483	0.462617	0.526614
F1 (F1B5) TiO2_Uncoated (recovery) and F1 (F1B3) TiO2_PVP (recovery)	NS	NS	NS	NS	NS	NS	NS	0.875787	0.376743	5.43186	0.0481139	0.000207502	0.98886	0.284067	0.608531	2.355	0.163428	0.378264	0.55562	0.0372491	0.851769	0.237384	0.639171
F1 (F1B5) TiO2_Uncoated (recovery) and F1 (F1B1) TiO2_Uncoated (exposed)	4.9315e-10	0.0014846	NS	0.0017518	NS	0.010904	NS	19.163	0.00717105	0.892189	0.398368	0.82954	0.404176	3.49635	0.120436	5.04944	0.0879276	1.87024	0.229714	10.5332	0.0315099	26.2821	0.0143706
F1 (F1B5) TiO2_Uncoated (recovery) and F1 (F1B3) TiO2_Uncoated (exposed)	NS	NS	NS	NS	NS	NS	NS	0.335807	0.587387	0.391826	0.558802	6.04266	0.0573566	8.94715	0.0304061	0.0727852	0.798104	15.3934	0.0111434	2.27162	0.192122	1.24793	0.314733
F1 (F1B5) TiO2_Uncoated (recovery) and -F1 (F1B5) TiO2_Uncoated (exposed)	NS	NS	NS	0.00014291	NS	0.01869	0.00029126	10.8109	0.0217618	26.0221	0.00376637	43.9167	0.00117818	33.3708	0.00218608	78.9047	0.000300824	820.936	9.70239e-07	165.142	5.08025e-05	253.359	1.78143e-05
F1 (F1B5) TiO2_Uncoated (recovery) and F1 (F1B3) TiO2_Uncoated (recovery)	NS	NS	NS	NS	NS	NS	NS	21.6778	0.00555234	22.7379	0.00502182	6.12631	0.0561749	0.392367	0.558541	2.44198	0.178888	0.918655	0.381847	1.5765	0.264746	17.0127	0.00913246
F4 (F1B5) TiO2_Uncoated (recovery) and F4 (F1B3) Control	2.9143e-11	0.0050486	NS	NA	8.9401e-07	NA	0.012233	735.213	1.10001e-05	373.833	4.21783e-05	2.67079	0.177544	NA	NA	NA	NA	NA	NA	NA	NA	194.673	0.000153043
F4 (F1B5) TiO2_Uncoated (recovery) and F4 (F1B5) Control	2.8147e-05	NS	NS	NA	3.1072e-07	7.4431e-05	0.00069721	82.0477	4.09101e-05	0.280689	0.612632	0.00168412	0.968854	NA	NA	NA	NA	NA	NA	NA	NA	7.98044	0.0368924
F4 (F1B5) TiO2_Uncoated (recovery) and F4 (F1B3) TiO2_PVP (exposed)	NS	0.04218	0.031357	NA	0.00013364	0.008936	6.2145e-06	16.8752	0.0045276	366.112	2.65174e-07	52.5994	0.000169557	NA	NA	NA	NA	NA	NA	NA	NA	24.3475	0.00168599
F4 (F1B5) TiO2_Uncoated (recovery) and F4 (F1B1) TiO2_PVP (recovery)	0.0048126	0.00082633	0.0041995	NA	0.0027519	0.037451	1.8252e-11	32.9158	0.000188434	52.7237	2.72271e-05	21.63	0.00090693	NA	NA	NA	NA	NA	NA	NA	NA	13.8943	0.00392648
F4 (F1B5) TiO2_Uncoated (recovery) and F4 (F1B3) TiO2_PVP (recovery)	NS	NS	NS	NA	8.0161e-07	0.00091032	0.00019675	5.83436	0.0464017	27.872	0.00114881	32.8942	0.00070902	NA	NA	NA	NA	NA	NA	NA	NA	0.176534	0.686966
F0 Ag2S and F0 Control	NS	NS	NS	NS	NS	NS	NS	6.64635	0.0365761	0.351312	0.572013	0.684722	0.435264	9.91466	0.0161801	0.843232	0.389018	0.000361759	0.985356	16.7785	0.00459523	1.11373	0.326328
F1 (F1B1) Ag2S (exposed) and F1 (F1B1) Control	NS	NS	NS	NS	NS	NS	NS	2.53723	0.155217	41.1543	0.000362026	2.87953	0.140637	4.65034	0.0679618	1.7528	0.227119	8.85711	0.0206289	1.71636	0.231514	3.68362	0.10337
F1 (F1B1) Ag2S (exposed) and F1 (F1B3) Control	NS	NS	NS	NS	NS	NS	NS	3.54502	0.101743	104.413	1.85524e-05	0.716263	0.425355	3.79564	0.0924067	3.28934	0.112611	9.78806	0.0259989	7.91324	0.0260318	4.65523	0.0678481
F1 (F1B1) Ag2S (exposed) and F1 (F1B5) Control	NS	NS	NA	NS	NS	NS	NS	2.32552	0.171096	25.0859	0.00155023	NA	NA	NA	NA	NA	NA	NA	NA	NA	NA	6.43027	0.0389021
F2 (F1B1) Ag2S (exposed) and F2 (F1B1) Control	NS	NS	NS	NS	NS	NS	NS	0.927068	0.354628	0.230353	0.639892	0.401691	0.539173	15.4628	0.00199045	2.68491	0.127238	0.211017	0.654916	1.21049	0.292817	0.258938	0.621889
F2 (F1B1) Ag2S (exposed) and F2 (F1B3) Control	NS	NS	NS	NS	NS	NS	NS	0.0149141	0.904422	0.361468	0.556669	0.183288	0.674646	10.0403	0.00635924	26.8246	0.00011212	1.92414	0.190626	7.22801	0.0168427	4.41879e-05	0.994805
F2 (F1B1) Ag2S (exposed) and F2 (F1B5) Control	NS	NS	NS	0.011839	0.048479	NS	0.0021527	0.958324	0.344224	3.01979	0.10419	0.584912	0.46206	18.0233	0.00113657	15.7746	0.00185371	0.426773	0.524161	10.7568	0.00547862	3.64879	0.0851794
F1 (F1B3) Ag2S (exposed) and F1 (F1B1) Ag2S (exposed)	NS	NS	NS	NS	NS	NS	NS	0.00862779	0.927829	14.1436	0.00371724	2.00669	0.190275	0.546699	0.476667	0.595349	0.458203	16.9608	0.00208257	3.40944	0.0945913	0.0783673	0.78585
F1 (F1B3) Ag2S (exposed) and F1 (F1B1) Control	NS	NS	NS	NS	NS	NS	NS	4.53804	0.0706424	20.67	0.00264733	58.1374	0.000616998	5.06365	0.0591758	0.00253557	0.961247	0.00263496	0.960495	6.68059	0.0362243	7.37428	0.0419966
F1 (F1B3) Ag2S (exposed) and F1 (F1B3) Control	NS	NS	NS	NS	NS	NS	NS	6.3072	0.0403135	94.6442	2.56429e-05	0.643852	0.452921	3.80699	0.0920114	0.0243476	0.880408	6.87343	0.0469999	14.1845	0.0070174	9.78507	0.0203735
F1 (F1B3) Ag2S (exposed) and F1 (F1B5) Control	NS	NS	NA	NS	NS	NS	NS	4.18627	0.079997	7.38652	0.0298597	NA	NA	NA	NA	NA	NA	NA	NA	NA	NA	3.77104	0.0932714
F2 (F1B3) Ag2S (exposed) and F2 (F1B1) Ag2S (exposed)	0.0015778	0.036305	NS	NS	NS	0.0065224	NS	4.58784	0.047931	3.02014	0.102716	1.74305	0.209527	3.14834	0.0950313	0.100389	0.756394	4.03507	0.0617484	1.06358	0.318743	1.70644	0.214088
F2 (F1B3) Ag2S (exposed) and F2 (F1B1) Control	0.034598	0.025985	NS	NS	NS	0.01193	NS	1.61466	0.224548	3.32211	0.0914275	1.68022	0.22401	0.53545	0.476396	1.71664	0.216826	2.89837	0.112444	1.25503	0.282865	2.22363	0.170106
F2 (F1B3) Ag2S (exposed) and F2 (F1B3) Control	0.00081224	0.0091531	NS	NS	NS	0.043308	NS	5.01566	0.038776	4.74142	0.0447558	2.41351	0.142602	0.0875802	0.770861	27.0129	0.000135228	2.00465	0.178679	0.00902263	0.925504	2.23839	0.16275
F2 (F1B3) Ag2S (exposed) and F2 (F1B5) Control	0.00025604	0.0022388	NS	NS	0.04841	0.002849	0.035955	6.22601	0.023904	7.34554	0.0161234	0.141015	0.715971	3.03384	0.103461	14.6043	0.00283552	4.88107	0.042079	2.37608	0.144036	8.30772	0.0181097
F3 (F1B3) Ag2S (exposed) and F3 (F1B1) Control	NS	NS	NA	NS	NS	NS	0.032084	6.83493	0.0214139	1.8987	0.191481	NA	NA	NA	NA	NA	NA	NA	NA	NA	NA	13.0719	0.00313741
F3 (F1B3) Ag2S (exposed) and F3 (F1B3) Control	0.0049932	NS	NS	0.0067807	0.0041592	NS	0.00025564	21.7058	0.000171069	11.9352	0.00265432	45.0273	5.00797e-06	35.5922	9.65361e-06	54.5733	5.3591e-07	31.1162	3.33083e-05	25.3169	7.40889e-05	29.702	6.70679e-05
F3 (F1B3) Ag2S (exposed) and F3 (F1B5) Control	NS	NS	NS	NS	NS	NS	NS	7.14389	0.0150453	3.62812	0.0720625	18.8613	0.000391953	0.0899728	0.767849	0.758148	0.395373	0.727073	0.405037	2.80511	0.110346	2.98381	0.103351
F4 (F1B3) Ag2S (exposed) and F4 (F1B3) Control	0.0064698	NS	NS	NS	NS	NA	NS	69.2754	8.30974e-06	101.603	1.47775e-06	57.3127	1.90285e-05	8.34261	0.0161526	2.73938	0.128903	NA	NA	NA	NA	35.707	0.000136496
F4 (F1B3) Ag2S (exposed) and F4 (F1B5) Control	NS	NS	NS	NS	NS	NS	NS	1.52274	0.239049	0.0220288	0.884288	12.7182	0.00442404	0.1504	0.704429	1.07088	0.319615	3.8412	0.0718016	0.0473329	0.831148	0.321705	0.581975
F1 (F1B5) Ag2S (exposed) and F1 (F1B1) Ag2S (exposed)	NS	NS	NS	NS	NS	NS	NS	0.213922	0.651357	0.213721	0.651509	3.46894	0.0852815	1.29991	0.274801	6.16308	0.0274775	0.0106551	0.919361	9.24904	0.00945836	2.21354	0.160655
F1 (F1B5) Ag2S (exposed) and F1 (F1B3) Ag2S (exposed)	NS	NS	NS	NS	NS	NS	NS	0.158565	0.696944	3.09797	0.101882	0.00634507	0.937824	8.51566	0.0119827	5.4113	0.0368208	19.8749	0.000644925	1.79661	0.203078	5.49286	0.0371363
F1 (F1B5) Ag2S (exposed) and F1 (F1B1) Control	NS	NS	NS	NS	NS	NS	NS	17.388	0.0019183	9.00523	0.0133238	42.0713	0.00011325	67.4837	9.32873e-06	12.3505	0.00559106	10.3824	0.00914146	9.77859	0.0107438	27.0091	0.0005663
F1 (F1B5) Ag2S (exposed) and F1 (F1B3) Control	NS	NS	NS	NS	NS	NS	NS	23.9083	0.000632828	24.9803	0.000538896	0.539923	0.479341	59.5315	1.61436e-05	15.9045	0.0025674	11.9795	0.00855346	16.2545	0.00239298	34.9093	0.000149356
F1 (F1B5) Ag2S (exposed) and F1 (F1B5) Control	NS	NS	NA	NS	NS	NS	NS	16.273	0.00238417	5.64861	0.0388319	NA	NA	NA	NA	NA	NA	NA	NA	NA	NA	34.0381	0.000165102
F2 (F1B5) Ag2S (exposed) and F2 (F1B1) Ag2S (exposed)	NS	NS	NS	NS	NS	NS	NS	2.75504	0.125157	1.26838	0.284042	0.451838	0.514198	13.9909	0.00281968	5.12016	0.0429949	0.870065	0.369326	2.7761	0.121549	4.29782	0.0624359
F2 (F1B5) Ag2S (exposed) and F2 (F1B3) Ag2S (exposed)	0.0005476	0.013747	NS	NS	NS	NS	NS	4.70356	0.0492376	3.95219	0.0701131	2.05474	0.17954	0.0716475	0.792856	5.1469	0.0444105	0.829178	0.377922	0.0283396	0.868904	10.9022	0.00798858
F2 (F1B5) Ag2S (exposed) and F2 (F1B1) Control	NS	NS	NS	NS	NS	NS	NS	2.80061	0.128555	0.945859	0.356187	0.00473126	0.946665	1.45947	0.254807	7.31716	0.0221217	0.777321	0.400895	3.41267	0.094456	1.33903	0.285161
F2 (F1B5) Ag2S (exposed) and F2 (F1B3) Control	NS	NS	NS	NS	NS	NS	NS	0.948108	0.349421	0.177201	0.681231	0.0861457	0.773769	0.00110293	0.974011	0.248651	0.626357	0.176756	0.683067	0.224779	0.643287	9.64907	0.0125939
F2 (F1B5) Ag2S (exposed) and F2 (F1B5) Control	NS	NS	NS	NS	NS	NS	0.037476	0.557408	0.470963	0.546331	0.475298	0.55478	0.477679	5.31666	0.0438205	2.62755	0.136091	1.37303	0.264032	3.62919	0.0810141	0.055527	0.820456
F3 (F1B5) Ag2S (exposed) and F3 (F1B3) Ag2S (exposed)	NS	NS	NS	NS	NS	NS	NS	0.025026	0.876733	0.046421	0.832756	29.3891	0.000116832	10.346	0.00674946	40.1154	2.60194e-05	0.0667898	0.800116	1.69344	0.215739	3.81029	0.0728181
F3 (F1B5) Ag2S (exposed) and F3 (F1B1) Control	NS	NS	NA	NS	NS	NS	NS	194.13	0.000153885	445.165	2.98286e-05	NA	NA	NA	NA	NA	NA	NA	NA	NA	NA	631.646	1.48811e-05
F3 (F1B5) Ag2S (exposed) and F3 (F1B3) Control	NS	NS	NS	NS	NS	NS	NS	21.0617	0.000996312	122.363	6.25766e-07	0.462202	0.51844	2.75511	0.127931	2.63541	0.135569	159.444	1.45282e-06	5.77958	0.0370567	51.0007	0.000379839
F3 (F1B5) Ag2S (exposed) and F3 (F1B5) Control	NS	NS	NS	NS	NS	NS	NS	3.32232	0.0983385	1.80093	0.209275	3.55082	0.0921622	0.711208	0.42354	1.54002	0.245986	0.129233	0.727519	0.184913	0.676304	0.280866	0.612522
F4 (F1B5) Ag2S (exposed) and F4 (F1B3) Ag2S (exposed)	NS	NS	NS	NS	NS	NS	NS	6.65926	0.0273902	16.1618	0.00243778	5.04685	0.0484651	0.957496	0.350897	21.0612	0.000996394	3.44563	0.0930875	4.54389	0.0588585	9.19832	0.0126151
F4 (F1B5) Ag2S (exposed) and F4 (F1B3) Control	0.0037454	0.033805	NS	NS	NS	NA	NS	562.296	1.87538e-05	1231.07	3.93768e-06	22.7561	0.00883792	116.939	0.000414828	166.643	0.000207683	NA	NA	NA	NA	495.864	2.40774e-05
F4 (F1B5) Ag2S (exposed) and F4 (F1B5) Control	NS	NS	NS	NS	NS	NS	NS	15.6118	0.0055237	13.4377	0.00800915	0.967679	0.370434	2.29411	0.173639	12.7342	0.00911522	0.42506	0.535236	4.87728	0.0629404	4.22265	0.095047
F2 (F1B1) Ag2S (recovery) and F2 (F1B1) Ag2S (exposed)	NS	NS	NS	NS	NS	NS	NS	1.07477	0.31877	0.450895	0.513666	3.30677	0.0921002	1.91569	0.188	0.265237	0.61458	0.973906	0.341721	3.9387	0.0671424	0.92085	0.356188
F2 (F1B1) Ag2S (recovery) and F2 (F1B3) Ag2S (exposed)	NS	0.012028	NS	0.0033113	NS	NS	0.0048427	0.996127	0.334079	4.07094	0.0632172	0.14472	0.710281	5.09278	0.0383666	0.17422	0.683199	0.928078	0.350638	4.61949	0.048339	0.290096	0.600888
F2 (F1B1) Ag2S (recovery) and F2 (F1B5) Ag2S (exposed)	NS	NS	NS	0.016593	NS	NS	0.019107	1.93991	0.193867	0.102345	0.755617	3.34749	0.094517	3.33026	0.0929956	1.4598	0.250234	0.000118705	0.991502	5.33136	0.0395497	17.0771	0.00255019
F2 (F1B1) Ag2S (recovery) and F2 (F1B1) Control	NS	NS	NS	0.036925	NS	NS	NS	0.0726619	0.792489	0.07077	0.795139	2.69444	0.131732	2.57329	0.134661	0.00595923	0.93974	0.865486	0.374121	1.98452	0.184296	1.968	0.198258
F2 (F1B1) Ag2S (recovery) and F2 (F1B3) Control	NS	NS	NS	0.0074856	NS	NS	0.0035542	1.16699	0.298279	0.009494	0.92376	4.20073	0.0596266	5.01055	0.0407841	3.15623	0.0959184	0.203954	0.660322	10.1025	0.00623296	2.27084	0.162749
F2 (F1B1) Ag2S (recovery) and F2 (F1B5) Control	NS	NS	NS	5.1787e-05	0.014976	NS	2.0067e-06	2.11015	0.170033	0.586391	0.457497	0.0620634	0.808856	8.15424	0.0144726	4.57891	0.0536064	1.52503	0.238716	14.4479	0.00194681	10.5786	0.0116578
F1 (F1B3) Ag2S (recovery) and F1 (F1B1) Ag2S (exposed)	0.0068354	NS	0.037138	NS	0.0032065	NS	NS	28.141	0.00111752	43.0364	0.000315801	30.7474	0.000864423	20.8114	0.00259886	3.8739	0.0897258	65.2673	8.56134e-05	21.5914	0.00235112	27.3211	0.00121649
F1 (F1B3) Ag2S (recovery) and F1 (F1B3) Ag2S (exposed)	0.0077133	NS	NS	NS	0.0014461	0.0082015	NS	44.0329	0.000294384	153.107	5.17438e-06	92.655	7.1963e-05	54.1989	0.000154342	4.24124	0.0784313	347.59	3.17026e-07	4.10806	0.0822963	36.6315	0.000921472
F1 (F1B3) Ag2S (recovery) and F1 (F1B5) Ag2S (exposed)	0.0066538	NS	NS	NS	0.0060753	0.038666	NS	121.507	6.46539e-07	15.4235	0.00283273	95.8754	1.92735e-06	110.698	9.95763e-07	4.75759	0.0541365	82.6358	3.78199e-06	0.251245	0.627049	46.7892	4.51197e-05
F1 (F1B3) Ag2S (recovery) and F1 (F1B1) Control	0.0023597	NS	0.027689	0.038946	0.0061002	0.022338	NS	523.907	2.15843e-05	357.621	4.60523e-05	156.101	0.00110519	388.519	3.9076e-05	1.93865	0.236227	246.802	9.58991e-05	149.267	0.000257674	25.6727	0.0148417
F1 (F1B3) Ag2S (recovery) and F1 (F1B3) Control	0.0015691	0.015595	NS	0.045503	0.0048337	0.049643	NS	884.261	7.61593e-06	575.454	1.79108e-05	102.9	0.000531735	412.716	3.4663e-05	2.04632	0.22581	176.931	0.00560446	772.626	9.96493e-06	31.0136	0.00509351
F1 (F1B3) Ag2S (recovery) and F1 (F1B5) Control	0.0026123	NS	NA	0.04478	0.00273	0.023239	NS	559.841	1.89176e-05	202.21	0.000142024	NA	NA	NA	NA	NA	NA	NA	NA	NA	NA	33.9561	0.00432037
F2 (F1B3) Ag2S (recovery) and F2 (F1B1) Ag2S (exposed)	NS	NS	NS	NS	NS	NS	NS	7.3669	0.014216	0.954274	0.341581	0.338455	0.567938	0.181507	0.675133	3.24187	0.0885596	8.15141	0.0105164	0.162535	0.691582	2.24834	0.151093
F2 (F1B3) Ag2S (recovery) and F2 (F1B3) Ag2S (exposed)	NS	NS	NS	NS	NS	NS	NS	1.96248	0.176573	2.32399	0.143865	0.429834	0.520845	4.69998	0.0424024	2.07014	0.168365	2.53391	0.127107	1.7484	0.201776	0.308402	0.585897
F2 (F1B3) Ag2S (recovery) and F2 (F1B5) Ag2S (exposed)	0.041703	NS	NS	NS	NS	NS	NS	16.468	0.00103027	5.346	0.0353834	0.803942	0.38321	6.44135	0.0219294	12.2327	0.00297903	0.00859091	0.927303	2.03512	0.172924	5.77684	0.0296213
F2 (F1B3) Ag2S (recovery) and F2 (F1B1) Ag2S (recovery)	NS	NS	NS	NS	NS	NS	NS	0.0195773	0.890369	2.92295	0.105517	1.20521	0.28759	2.22827	0.152826	0.0085891	0.927184	0.0137099	0.908161	2.88239	0.106774	0.714276	0.410488
F2 (F1B3) Ag2S (recovery) and F2 (F1B1) Control	NS	NS	NS	NS	NS	NS	NS	0.529168	0.477467	2.47853	0.134974	0.725689	0.407679	3.51765	0.0790871	0.00223101	0.962912	12.6234	0.00289172	0.008	0.92984	1.9346	0.185968
F2 (F1B3) Ag2S (recovery) and F2 (F1B3) Control	NS	NS	NS	NS	NS	NS	NS	5.90801	0.0251467	2.82063	0.109429	0.735488	0.401799	7.94169	0.0109816	41.5931	3.50486e-06	2.1416	0.162721	5.01039	0.0373641	1.88539	0.188661
F2 (F1B3) Ag2S (recovery) and F2 (F1B5) Control	0.042586	NS	NS	0.0042284	0.010666	NS	0.00031622	14.3745	0.00133684	10.3162	0.00483442	0.537638	0.475513	20.4691	0.000345747	28.8335	6.25918e-05	13.9864	0.00149952	12.743	0.00218975	4.98935	0.0423352
F3 (F1B3) Ag2S (recovery) and F3 (F1B3) Ag2S (exposed)	NS	NS	NS	NS	NS	NS	NS	0.00562568	0.940921	0.00967052	0.922596	3.3176	0.0828193	0.654119	0.427712	0.748214	0.396816	3.38256	0.0800726	0.436359	0.516066	0.0207095	0.886945
F3 (F1B3) Ag2S (recovery) and F3 (F1B5) Ag2S (exposed)	NS	NS	NS	NS	NS	NS	NS	0.172261	0.685434	0.0845606	0.776174	71.4696	2.12742e-06	36.0562	6.17227e-05	61.0056	4.80097e-06	2.23646	0.160617	6.69958	0.0237297	13.0018	0.00360731
F3 (F1B3) Ag2S (recovery) and F3 (F1B1) Control	NS	NS	NA	NS	NS	NS	NS	30.2095	0.000137064	5.84452	0.0324627	NA	NA	NA	NA	NA	NA	NA	NA	NA	NA	48.191	1.55612e-05
F3 (F1B3) Ag2S (recovery) and F3 (F1B3) Control	0.0052158	NS	NS	0.013584	0.0074347	0.024607	0.0011475	54.1969	7.84103e-07	36.2237	1.08486e-05	80.2238	2.08597e-07	36.3849	1.05559e-05	48.5558	1.65114e-06	51.5998	2.17735e-06	37.957	8.11925e-06	96.2089	1.18613e-07
F3 (F1B3) Ag2S (recovery) and F3 (F1B5) Control	NS	NS	NS	NS	NS	NS	NS	12.5961	0.00229252	5.97955	0.0249842	15.6254	0.00102687	0.240475	0.63052	0.948368	0.343789	4.76937	0.043273	3.87579	0.0645821	5.16297	0.0382192
F4 (F1B3) Ag2S (recovery) and F4 (F1B3) Ag2S (exposed)	0.015393	NS	NS	NS	NS	NS	NS	5.3966	0.0336811	1.25903	0.282132	4.44254	0.0535609	0.601173	0.449439	0.337874	0.569158	2.13434	0.164662	0.592982	0.452489	1.12971	0.310615
F4 (F1B3) Ag2S (recovery) and F4 (F1B5) Ag2S (exposed)	0.011032	NS	NS	NS	NS	NS	NS	3.94185	0.0751929	170.737	3.58356e-06	0.0122865	0.91447	3.57266	0.0880406	51.2851	3.0632e-05	0.348625	0.56942	23.2693	0.000698206	195.811	3.35149e-05
F4 (F1B3) Ag2S (recovery) and F4 (F1B3) Control	NS	NS	NS	NS	NS	NA	NS	0.621868	0.448645	477.371	1.06196e-07	5.97691	0.0402637	8.29782	0.0163689	3.38938	0.0954381	NA	NA	NA	NA	100.157	0.000170307
F4 (F1B3) Ag2S (recovery) and F4 (F1B5) Control	NS	NS	NS	NS	NS	NS	NS	2.32834	0.150992	0.681831	0.428217	0.548285	0.477891	0.102637	0.753779	3.23431	0.0953598	0.846625	0.375635	0.256106	0.621281	2.22937	0.186019
F2 (F1B5) Ag2S (recovery) and F2 (F1B1) Ag2S (exposed)	NS	NS	0.0066966	0.042216	0.044599	0.0050436	NS	0.44203	0.516236	0.806105	0.383459	3.54047	0.0794401	2.03744	0.173954	2.4799	0.136162	3.99246	0.0655127	2.64325	0.126282	3.04177	0.104729
F2 (F1B5) Ag2S (recovery) and F2 (F1B3) Ag2S (exposed)	4.3668e-05	NS	0.027286	0.00077607	NS	NS	0.0074315	5.46206	0.031926	0.24152	0.629784	2.12741	0.166753	5.1854	0.0359895	2.01326	0.177808	0.0162969	0.900009	3.77518	0.0710297	1.69971	0.216783
F2 (F1B5) Ag2S (recovery) and F2 (F1B5) Ag2S (exposed)	NS	NS	0.0083478	0.0060939	0.0063888	NS	0.026637	0.000309855	0.986245	1.35579	0.266896	2.88797	0.113031	3.18943	0.0974494	3.78726	0.0735868	0.887965	0.364614	3.91703	0.0712095	3.20451	0.103708
F2 (F1B5) Ag2S (recovery) and F2 (F1B1) Ag2S (recovery)	0.046977	NS	0.041492	NS	NS	NS	NS	1.59368	0.227425	1.37028	0.261305	1.81004	0.199891	0.0293487	0.866266	0.907656	0.355838	0.998071	0.336011	0.0115272	0.916023	1.75552	0.212049
F2 (F1B5) Ag2S (recovery) and F2 (F1B3) Ag2S (recovery)	0.015154	NS	0.0051312	0.037965	NS	0.039535	NS	4.8789	0.0396686	0.356104	0.557722	4.56593	0.0458363	2.51259	0.129444	2.2744	0.147975	2.752	0.114455	2.0403	0.170302	1.80398	0.196889
F2 (F1B5) Ag2S (recovery) and F2 (F1B1) Control	NS	NS	0.011917	0.015243	NS	0.009011	NS	1.1838	0.296345	1.00523	0.334347	2.41226	0.146353	2.52633	0.135975	1.13369	0.306367	2.82237	0.121103	1.29039	0.278154	1.74899	0.218622
F2 (F1B5) Ag2S (recovery) and F2 (F1B3) Control	NS	NS	0.0040498	0.0020843	0.0011108	0.032401	0.0055227	0.348165	0.563395	1.57846	0.227017	4.22196	0.0566119	4.83157	0.043006	6.94016	0.018033	2.05366	0.177377	7.54402	0.0149872	2.29509	0.157978
F2 (F1B5) Ag2S (recovery) and F2 (F1B5) Control	NS	0.024204	NS	9.3737e-06	0.00011329	0.0022589	3.8739e-06	0.065281	0.801806	2.70622	0.120745	0.551923	0.473101	7.51139	0.0168346	7.2717	0.018312	4.76274	0.0466138	12.1527	0.00363443	2.64847	0.138092
F3 (F1B5) Ag2S (recovery) and F3 (F1B3) Ag2S (exposed)	NS	NS	NS	NS	NS	NS	NS	7.74561	0.0132968	5.0223	0.0395587	19.8571	0.000398098	27.7161	7.70597e-05	127.307	4.9961e-09	6.66808	0.0200497	7.01035	0.0175511	19.3737	0.0004458
F3 (F1B5) Ag2S (recovery) and F3 (F1B5) Ag2S (exposed)	NS	NS	NS	NS	NS	NS	NS	11.06	0.0126663	38.2332	0.000452562	0.347423	0.574098	1.50422	0.259673	14.6639	0.00646325	6.38201	0.0394477	5.85071	0.0461718	10.3714	0.014644
F3 (F1B5) Ag2S (recovery) and F3 (F1B3) Ag2S (recovery)	NS	NS	NS	NS	NS	NS	NS	23.6073	0.000208482	14.8531	0.00156121	17.1937	0.000861139	63.5044	9.03287e-07	191.973	5.92045e-10	16.6592	0.0009823	30.0787	6.28654e-05	58.0868	1.55613e-06
F3 (F1B5) Ag2S (recovery) and F3 (F1B1) Control	NS	NS	NA	NS	NS	NS	NS	0.855916	0.385668	0.867393	0.382676	NA	NA	NA	NA	NA	NA	NA	NA	NA	NA	15.0311	0.00607654
F3 (F1B5) Ag2S (recovery) and F3 (F1B3) Control	NS	NS	NS	NS	NS	NS	NS	2.81048	0.117519	5.7957	0.031642	0.170669	0.688237	3.02832	0.105425	2.11433	0.169641	13.2074	0.00392767	6.93761	0.0206326	9.40309	0.0134309
F3 (F1B5) Ag2S (recovery) and F3 (F1B5) Control	NS	NS	NS	NS	0.015952	NS	NS	0.0182565	0.894589	0.223928	0.64391	0.899934	0.361514	2.12259	0.173088	4.51625	0.0550284	1.21396	0.292158	3.8054	0.0729803	5.93328	0.0350983
F4 (F1B5) Ag2S (recovery) and F4 (F1B3) Ag2S (exposed)	0.047109	NS	NS	NS	NS	NS	NS	17.4727	0.00107899	10.4362	0.00657006	1.23979	0.285677	0.419896	0.528268	0.99901	0.335792	6.78543e-05	0.993575	0.293588	0.597096	1.67065	0.222662
F4 (F1B5) Ag2S (recovery) and F4 (F1B5) Ag2S (exposed)	0.023768	NS	NS	NS	NS	NS	NS	18.6498	0.00348639	13.5337	0.007872	0.0102729	0.92211	0.88237	0.378827	72.7831	6.03225e-05	1.50637	0.274323	79.7061	4.49491e-05	80.8028	0.000284321
F4 (F1B5) Ag2S (recovery) and F4 (F1B3) Ag2S recovery)	NS	NS	NS	NS	NS	NS	NS	0.0238102	0.879739	5.78914	0.036931	0.052967	0.822203	2.77227	0.119812	4.68717	0.0495794	0.895416	0.366317	0.0890666	0.770084	0.257226	0.630129
F4 (F1B5) Ag2S (recovery) and F4 (F1B3) Control	NS	NS	NS	NS	NS	NA	NS	4.24549	0.0783121	5.17292	0.0571053	2.88278	0.13334	39.5043	0.000409953	30.7923	0.000860745	NA	NA	NA	NA	50.5179	0.000192375
F4 (F1B5) Ag2S (recovery) and F4 (F1B5) Control	NS	NS	NS	NS	NS	NS	NS	8.28786	0.0164175	6.59975	0.0279386	0.465809	0.514195	1.42169	0.260652	0.0698165	0.79697	1.75942	0.221311	0.102049	0.755958	2.69335	0.151877
F0 Bulk_Ag and F0 Ag2S	NS	NS	NS	NS	NS	0.034425	0.017869	64.9921	8.67781e-05	3.16008	0.1187	126.317	9.85695e-06	3.95849	0.086943	0.0855271	0.778421	2.21138	0.180591	56.6525	0.000134249	0.00387275	0.952118
F1 (F1B1) Bulk_Ag (exposed) and F1 (F1B1) Ag2S (+B221:B275exposed)	NS	NS	NS	NS	NS	NS	NS	0.000554303	0.981874	15.0858	0.00602152	0.0408449	0.845586	0.000914727	0.976716	1.8625	0.214581	0.739646	0.418252	7.05429	0.0326565	0.0107226	0.920431
F1 (F1B1) Bulk_Ag (exposed) and F1 (F1B3) Ag2S (exposed)	NS	NS	NS	NS	NS	NS	NS	0.0171831	0.899396	1.29177	0.293129	8.82562	0.0249319	0.877595	0.380047	1.21619	0.306574	18.9327	0.00335006	0.238156	0.640455	0.0469752	0.835594
F1 (F1B1) Bulk_Ag (exposed) and F1 (F1B5) Ag2S (exposed)	NS	NS	NS	NS	NS	NS	NS	0.466898	0.509939	2.91357	0.118643	8.81305	0.0140776	3.61222	0.0865392	0.632753	0.444818	0.725153	0.414386	0.495354	0.497609	4.19445	0.0677306
F1 (F1B1) Bulk_Ag (exposed) and F1 (F1B3) Ag2S (recovery)	0.01857	NS	NS	NS	0.018446	NS	NS	263.218	8.44502e-05	208.242	0.000134041	90.5652	0.000680639	199.014	0.000146545	1.42917	0.297927	290.931	6.92921e-05	27.8726	0.00617244	24.8067	0.00759392
F1 (F1B1) Bulk_Ag (exposed) and F1 (F1B1) Control	NS	NS	NS	NS	NS	NS	NS	28.0837	0.00608962	21.4507	0.00979625	13.0159	0.0365616	249.648	9.37533e-05	87.1447	0.000733085	17.9739	0.0132682	62.1892	0.00139811	45.5214	0.00665005
F1 (F1B1) Bulk_Ag (exposed) and F1 (F1B3) Control	NS	NS	NS	NS	NS	NS	NS	62.1366	0.00140036	132.74	0.000324072	6.70701	0.0606974	745.242	1.07073e-05	54.2451	0.00181074	291.074	0.00341794	331.515	5.35132e-05	115.336	0.000426114
F1 (F1B1) Bulk_Ag (exposed) and F1 (F1B5) Control	NS	NS	NA	NS	NS	NS	NS	28.0526	0.00610171	3.31027	0.142974	NA	NA	NA	NA	NA	NA	NA	NA	NA	NA	173.794	0.000191251
F2 (F1B1) Bulk_Ag (exposed) and F2 (F1B1) Ag2S (exposed)	NS	0.045773	0.015373	NS	NS	NS	NS	1.21424	0.296307	2.11424	0.171585	3.3734	0.0911386	0.602768	0.455495	1.10935	0.31481	2.04075	0.183615	4.54457	0.0543801	0.276308	0.611835
F2 (F1B1) Bulk_Ag (exposed) and F2 (F1B3) Ag2S (exposed)	0.00042298	NS	0.047341	NS	NS	NS	0.0029916	3.85569	0.0731724	0.004679	0.946506	1.98611	0.186386	1.24299	0.286727	0.848335	0.378708	0.110651	0.745144	4.51363	0.0533786	0.361312	0.564417
F2 (F1B1) Bulk_Ag (exposed) and F2 (F1B5) Ag2S (exposed)	NS	0.017734	0.016732	NS	NS	NS	0.011368	0.0992591	0.761905	2.62058	0.139939	2.71891	0.130182	6.25136	0.0369264	2.42822	0.153596	0.16934	0.691503	5.34989	0.0432871	11.5145	0.0146161
F2 (F1B1) Bulk_Ag (exposed) and F2 (F1B1) Ag2S (recovery)	NS	0.017055	NS	NS	NS	NS	NS	1.57789	0.240692	2.77355	0.124026	1.68586	0.220709	1.04957	0.32975	0.138193	0.717146	0.184528	0.677611	0.0799843	0.782138	0.138238	0.721038
F2 (F1B1) Bulk_Ag (exposed) and F2 (F1B3) Ag2S (recovery)	0.026982	NS	0.014251	NS	NS	NS	NS	7.22965	0.0176391	1.7216	0.208	4.30124	0.054585	0.302604	0.590924	0.605831	0.448467	0.815192	0.381862	3.49539	0.0799533	0.492487	0.495193
F2 (F1B1) Bulk_Ag (exposed) and F2 (F1B5) Ag2S (recovery)	NS	NS	NS	NS	NS	NS	NS	0.0514293	0.824754	0.206054	0.657364	7.9626e-05	0.993016	1.09932	0.316906	0.215395	0.650877	0.156447	0.700756	0.128284	0.726439	0.902939	0.369815
F2 (F1B1) Bulk_Ag (exposed) and F2 (F1B1) Control	NS	0.032437	0.021361	NS	NS	NS	NS	1.68316	0.230665	2.25659	0.163949	2.25044	0.167813	10.3488	0.0122952	0.309859	0.591337	1.55664	0.252277	2.4423	0.149167	0.82218	0.406119
F2 (F1B1) Bulk_Ag (exposed) and F2 (F1B3) Control	NS	0.014361	0.010636	NS	0.046342	NS	0.0022222	0.846327	0.377327	3.27283	0.0936101	4.02803	0.0660079	4.06487	0.0688698	5.10048	0.0433338	0.861336	0.380514	9.9418	0.00762655	1.24486	0.301369
F2 (F1B1) Bulk_Ag (exposed) and F2 (F1B5) Control	NS	0.0041754	NS	0.043617	0.0078114	NS	1.9221e-06	0.456642	0.51452	4.93274	0.0463569	0.455987	0.518543	7.94694	0.0225274	5.52704	0.0432366	2.65526	0.134263	12.6463	0.00395162	5.65229	0.0633645
F2 (F1B1) Bulk_Ag (exposed) and F1 (F1B1) Ag2S (exposed)	NS	NS	NS	NS	NS	NS	NS	2.85137	0.122183	0.0136322	0.909364	0.749614	0.406891	0.800404	0.391997	4.58777	0.0578485	1.67143	0.225137	8.71543	0.0144803	1.24589	0.290441
F1 (F1B3) Bulk_Ag (exposed) and F1 (F1B3) Ag2S (exposed)	NS	NS	NS	NS	NS	NS	NS	3.90852	0.0762522	32.3131	0.000202593	1.00125	0.343151	5.59913	0.0395296	3.16177	0.105747	8.10789	0.0173261	0.713689	0.417975	4.56628	0.0613311
F1 (F1B3) Bulk_Ag (exposed) and F1 (F1B5) Ag2S (exposed)	NS	NS	NS	NS	NS	NS	NS	7.10739	0.0194128	0.186974	0.672533	1.44921	0.250117	0.00639159	0.937497	0.27319	0.609993	1.88858	0.192592	0.387779	0.544238	0.179515	0.678717
F1 (F1B3) Bulk_Ag (exposed) and F1 (F1B3) Ag2S (recovery)	0.035094	NS	NS	NS	0.0079241	0.028138	NS	197.774	2.17858e-06	178.548	3.08073e-06	72.1043	6.21734e-05	84.8523	3.66658e-05	3.16113	0.118649	105.061	1.81772e-05	2.04802	0.195495	40.3441	0.000384601
F1 (F1B3) Bulk_Ag (exposed) and F1 (F1B1) Bulk_Ag (exposed)	NS	NS	NS	NS	NS	NS	NS	16.9889	0.00444974	80.513	4.35016e-05	2.27203	0.175457	2.65908	0.146982	0.297281	0.602524	0.125581	0.733493	0.0956204	0.766151	6.66949	0.0363378
BF1 (F1B3) Bulk_Ag (exposed) and F1 (F1B1) Control	NS	NS	NS	NS	NS	NS	NS	98.7161	2.23248e-05	258.808	8.7153e-07	18.5558	0.00505039	52.4195	0.000171386	20.0386	0.00287855	4.31093	0.0765043	14.1557	0.00705259	53.1693	0.000339049
F1 (F1B3) Bulk_Ag (exposed) and F1 (F1B3) Control	NS	NS	NS	NS	NS	NS	NS	145.713	6.11089e-06	641.204	3.82487e-08	0.122547	0.736585	46.5816	0.000247511	25.0474	0.00155695	7.86272	0.0378124	26.4646	0.00133226	126.041	9.92929e-06
F1 (F1B3) Bulk_Ag (exposed) and F1 (F1B5) Control	NS	NS	NA	NS	NS	NS	NS	97.8599	2.29745e-05	104.326	1.86038e-05	NA	NA	NA	NA	NA	NA	NA	NA	NA	NA	111.844	1.4776e-05
F2 (F1B3) Bulk_Ag (exposed) and F2 (F1B1) Ag2S (exposed)	NS	2.5129e-06	2.4214e-12	5.2232e-11	8.9104e-12	9.9596e-12	8.3109e-10	0.0158709	0.901421	3.74762	0.0719605	35.4355	2.64969e-05	24.952	0.000159852	54.9434	2.1748e-06	23.2175	0.000225576	124.048	5.08442e-08	72.2625	1.14333e-06
F2 (F1B3) Bulk_Ag (exposed) and F2 (F1B3) Ag2S (exposed)	0.002154	0.0065562	1.8774e-10	6.0954e-16	6.8672e-11	7.9591e-06	3.1911e-13	2.53263	0.129937	1.13142	0.303264	26.1293	0.000158255	34.6536	1.79407e-05	46.8562	7.99568e-06	5.90955	0.0264162	39.2441	2.07548e-05	55.7846	7.54142e-06
F2 (F1B3) Bulk_Ag (exposed) and F2 (F1B5) Ag2S (exposed)	NS	2.1585e-06	3.8946e-11	5.0765e-12	8.8717e-13	8.1626e-08	1.2108e-10	0.299559	0.594192	3.15482	0.101042	27.01	0.000171953	23.6778	0.000308228	48.0362	1.03609e-05	9.35855	0.00913722	77.0607	2.67335e-06	54.9063	2.28877e-05
F2 (F1B3) Bulk_Ag (exposed) and F2 (F1B1) Ag2S (recovery)	NS	5.0281e-07	5.3727e-10	9.5867e-07	2.449e-10	2.3043e-08	5.8713e-06	0.336416	0.571123	3.99668	0.0653868	24.7043	0.000205526	7.82046	0.0135549	23.9954	0.000192906	10.6687	0.00562717	19.4284	0.000707478	52.2876	1.68442e-05
F2 (F1B3) Bulk_Ag (exposed) and F2 (F1B3) Ag2S (recovery)	NS	5.5378e-06	5.5719e-14	1.7025e-12	1.9597e-12	9.6259e-11	1.1917e-10	1.02916	0.323101	4.3843	0.0499162	48.5985	1.21477e-06	33.8962	1.31265e-05	70.5922	8.03129e-08	26.4463	5.78744e-05	71.0013	1.78762e-07	65.5612	3.09644e-07
F2 (F1B3) Bulk_Ag (exposed) and F2 (F1B5) Ag2S (recovery)	NS	0.00039433	6.5607e-06	2.2287e-06	5.0538e-07	6.361e-05	3.1435e-06	0.325095	0.576481	1.77568	0.201349	6.2811	0.0233801	6.39531	0.0223353	11.0877	0.00424403	4.29997	0.0557477	17.2341	0.00113824	10.362	0.00736813
F2 (F1B3) Bulk_Ag (exposed) and F2 (F1B1) Bulk_Ag (exposed)	NS	0.02052	5.0269e-05	5.7158e-08	5.4209e-07	6.1969e-05	0.0001086	0.38927	0.545405	0.661218	0.430771	5.1288	0.0412722	12.4552	0.00472155	14.1099	0.00273928	4.43651	0.0589533	12.2911	0.00491922	25.6605	0.00097026
F2 (F1B3) Bulk_Ag (exposed) and F2 (F1B1) Control	NS	3.5562e-06	3.5149e-10	4.1355e-11	3.0766e-09	1.0517e-09	4.4231e-08	0.134035	0.720173	3.23416	0.0953668	22.2853	0.000496358	21.8987	0.000430808	35.3817	4.83785e-05	15.3357	0.00204958	79.6913	2.26987e-06	37.2047	0.000179339
F2 (F1B3) Bulk_Ag (exposed) and F2 (F1B3) Control	NS	1.2227e-07	3.0353e-13	1.3421e-14	3.2883e-16	5.3658e-09	1.6232e-13	0.0343653	0.855262	5.0012	0.0399239	40.7092	9.11486e-06	35.5574	1.98654e-05	83.5555	9.44204e-08	15.1025	0.00187453	124.034	2.42291e-08	56.6341	1.16247e-05
F2 (F1B3) Bulk_Ag (exposed) and F2 (F1B5) Control	NS	1.5848e-08	7.4552e-07	1.6448e-17	1.8756e-16	1.7376e-12	3.2701e-19	0.214259	0.650094	5.60111	0.031829	8.86836	0.0125648	32.3141	7.48385e-05	59.2194	3.41141e-06	25.0998	0.000155339	69.1253	1.4631e-06	43.2407	0.000102086
F2 (F1B3) Bulk_Ag (exposed) and F3 (F1B1) Ag2S (exposed)	NS	NS	0.023513	0.014371	0.041901	1.7226e-08	NS	1.56433	0.224171	1.14715	0.296302	3.70675	0.0672173	3.6408	0.0695152	3.50393	0.0745788	7.08769	0.0142313	1.70719	0.204845	3.04107	0.095805
F3 (F1B3) Bulk_Ag (exposed) and F3 (F1B3) Ag2S (exposed)	NS	NS	0.0057284	0.012728	0.015857	0.00023827	NS	0.346957	0.565936	0.428937	0.524867	3.34188	0.0905692	2.29966	0.153337	2.95872	0.109115	1.78375	0.204603	1.67574	0.218014	1.85013	0.198773
F3 (F1B3) Bulk_Ag (exposed) and F3 (F1B5) Ag2S (exposed)	NS	NS	0.0095677	0.0094011	0.032692	1.3017e-06	NS	1.64226	0.213985	1.28396	0.270566	4.72666	0.0412781	4.01408	0.0581939	3.71658	0.0675075	4.95577	0.0370846	2.79604	0.109332	3.05483	0.0958339
F3 (F1B3) Bulk_Ag (exposed) and F3 (F1B5) Ag2S (recovery)	NS	0.028997	0.0011049	0.00046559	0.0004458	4.7211e-08	0.0036114	0.019195	0.891538	3.05326	0.10101	5.58834	0.0310646	5.57695	0.0312134	7.74101	0.0133195	4.8882	0.0419474	4.93198	0.0411495	5.67156	0.0309218
F3 (F1B3) Bulk_Ag (exposed) and F3 (F1B1) Control	NS	NS	NA	0.00049138	0.002007	1.2766e-05	0.0016181	0.0837717	0.776814	1.29064	0.27811	NA	NA	NA	NA	NA	NA	NA	NA	NA	NA	3.31375	0.0937182
F3 (F1B3) Bulk_Ag (exposed) and F3 (F1B3) Control	NS	0.0053148	0.00064398	7.6233e-07	2.2909e-06	9.2944e-11	3.0973e-07	0.515114	0.481665	5.98575	0.0249189	6.27107	0.0234745	12.4111	0.00227381	15.3037	0.000936804	7.38535	0.0146272	15.8764	0.000793781	6.35726	0.0244363
F3 (F1B3) Bulk_Ag (exposed) and F3 (F1B5) Control	NS	0.025278	0.0014356	NS	NS	6.0248e-08	0.012116	0.0106792	0.918776	3.54234	0.0760912	6.06349	0.0241165	1.18571	0.291392	0.441979	0.514597	5.32001	0.0331875	4.15847	0.0555828	3.03663	0.101862
F4 (F1B3) Bulk_Ag (exposed) and F4 (F1B3) Ag2S (exposed)	NS	NS	NS	NS	NS	NS	NS	4.21274	0.0568535	0.828066	0.376337	0.0763371	0.786094	1.66531	0.215226	14.4058	0.00158776	0.566219	0.463411	3.66337	0.0736815	1.54275	0.234615
F4 (F1B3) Bulk_Ag (exposed) and F4 (F1B5) Ag2S (exposed)	NS	NS	NS	NS	NS	NS	NS	9.99686	0.0101281	4.91606	0.0509341	0.788677	0.397613	0.0093477	0.924888	1.81497	0.207646	0.332966	0.578064	2.2797	0.162008	3.15107	0.113794
F4 (F1B3) Bulk_Ag (exposed) and F4 (F1B3) Ag2S (recovery)	NS	NS	NS	NS	NS	NS	NS	1.95502	0.181129	0.096001	0.761593	1.76609	0.206721	4.45705	0.0508431	24.0138	0.000160075	1.39092	0.257904	4.28792	0.0549196	4.49966	0.0629106
F4 (F1B3) Bulk_Ag (exposed) and F4 (F1B5) Ag2S (recovery)	NS	NS	NS	NS	NS	NS	NS	4.31499	0.0581614	2.64158	0.128085	0.793689	0.3905	0.529307	0.479797	9.398	0.00902466	0.241517	0.63372	4.24583	0.0599454	5.27651	0.0472256
F4 (F1B3) Bulk_Ag (exposed) and F4 (F1B3) Control	0.037827	NS	NS	NS	NS	NA	NS	19.3824	0.00132979	13.5732	0.00421717	6.04574	0.0362294	12.0867	0.00595503	18.7437	0.00149096	NA	NA	NA	NA	42.063	0.000113335
F4 (F1B3) Bulk_Ag (exposed) and F4 (F1B5) Control	NS	NS	NS	NS	NS	NS	NS	0.745144	0.403663	0.445464	0.51617	2.45828	0.147978	2.38168	0.146751	5.58286	0.0343946	0.255281	0.622532	2.81274	0.117384	0.170602	0.689245
F1 (F1B5) Bulk_Ag (exposed) and F1 (F1B1) Ag2S (exposed)	NS	NS	NS	NS	NS	NS	NS	5.42576	0.0526661	37.065	0.000496877	0.289	0.607521	0.395075	0.549595	0.298651	0.601706	25.5545	0.00147131	0.0236174	0.882199	3.01598	0.126021
F1 (F1B5) Bulk_Ag (exposed) and F1 (F1B3) Ag2S (exposed)	NS	NS	NS	NS	NS	NS	NS	9.48957	0.0178025	16.7123	0.00464222	2.1327	0.194484	0.00064281	0.98048	0.124509	0.734581	12.2517	0.00998975	2.15063	0.185944	5.77481	0.0530715
F1 (F1B5) Bulk_Ag (exposed) and F1 (F1B5) Ag2S (exposed)	NS	NS	NS	NS	NS	NS	NS	34.5876	0.000154951	7.72906	0.0194467	1.94151	0.193699	14.5686	0.00339079	7.49264	0.0209307	30.3589	0.000258182	5.00429	0.049252	27.353	0.000384287
F1 (F1B5) Bulk_Ag (exposed) and F1 (F1B3) Ag2S (recovery)	0.00079074	NS	NS	NS	0.0084926	0.0071155	NS	924.775	6.96554e-06	403.776	3.6202e-05	88.5466	0.000710882	250.853	9.28662e-05	1.78487	0.252495	417.664	3.38529e-05	200.526	0.000144381	37.6042	0.00358389
F1 (F1B5) Bulk_Ag (exposed) and F1 (F1B1) Bulk_Ag (exposed)	NS	NS	NS	NS	NS	NS	NS	88.372	0.000713592	20.7302	0.0103936	2.37775	0.197935	39.6136	0.00325606	44.1331	0.00266507	100.684	0.00055464	53.1642	0.00188072	74.3266	0.000995129
F1 (F1B5) Bulk_Ag (exposed) and F1 (F1B3) Bulk_Ag (exposed)	NS	NS	NS	NS	NS	NS	NS	185.686	2.69792e-06	293.739	5.6504e-07	0.0475779	0.833555	11.1377	0.0124653	11.2526	0.0121756	19.3036	0.0031815	6.39677	0.0392798	58.5178	0.000121178
F1 (F1B5) Bulk_Ag (exposed) and F1 (F1B1) Control	NS	NS	NS	NS	NS	NS	NS	12.4137	0.0243772	1.49753	0.288206	52.7459	0.00538658	101.876	0.000542133	145.238	0.000271839	9.96622	0.0342849	10.2415	0.0328934	6.90317	0.078501
F1 (F1B5) Bulk_Ag (exposed) and F1 (F1B3) Control	NS	NS	NS	NS	NS	NS	NS	21.636	0.00965099	127.01	0.000353199	1.14381	0.345092	191.759	0.000157649	15.0694	0.017812	0.257071	0.662516	173.898	0.000191026	85.704	0.000757007
F1 (F1B5) Bulk_Ag (exposed) and F1 (F1B5) Control	NS	NS	NA	NS	NS	NS	NS	18.2523	0.0129267	1.40629	0.301302	NA	NA	NA	NA	NA	NA	NA	NA	NA	NA	1.71027	0.261047
F2 (F1B1) Bulk_Ag (recovery) and F2 (F1B1) Ag2S (exposed)	0.031795	1.6872e-05	NS	NS	8.2312e-08	2.3061e-14	0.013875	22.0472	0.00112738	7.75848	0.0212125	8.98841	0.0150033	7.03462	0.0263772	9.31281	0.0137552	436.005	2.90283e-08	111.625	2.25999e-06	40.0244	0.000226247
F2 (F1B1) Bulk_Ag (recovery) and F2 (F1B3) Ag2S (exposed)	NS	0.0042426	NS	NS	1.825e-07	5.8893e-10	NS	0.00175583	0.967327	2.23317	0.165946	2.22411	0.17421	0.228545	0.641964	7.83442	0.0232335	13.8648	0.00395209	1.86089	0.202435	29.2097	0.00100352
F2 (F1B1) Bulk_Ag (recovery) and F2 (F1B5) Ag2S (exposed)	0.011369	7.6672e-06	NS	NS	7.6986e-09	9.74e-12	NS	353.113	1.46673e-06	6.61008	0.0422777	6.80671	0.0349658	0.879169	0.379644	8.08686	0.0249107	26.1725	0.00218699	8.76645	0.0210806	41.3068	0.00135431
F2 (F1B1) Bulk_Ag (recovery) and F2 (F1B1) Ag2S (recovery)	NS	4.7136e-06	NS	0.013304	5.6534e-07	4.4861e-12	0.00020626	0.762887	0.407879	7.83504	0.0232295	1.5002	0.255478	2.50341	0.148059	5.59537	0.0422224	28.7005	0.00105587	12.0677	0.00700604	36.5782	0.00092501
F2 (F1B1) Bulk_Ag (recovery) and F2 (F1B3) Ag2S (recovery)	NS	4.6311e-05	NS	NS	1.1663e-07	2.5742e-13	0.0059181	4.90119	0.0453277	9.72127	0.00816075	4.89456	0.0454528	6.25597	0.026529	12.8295	0.0033462	560.546	1.92964e-11	14.9106	0.00196455	15.5022	0.00197258
F2 (F1B1) Bulk_Ag (recovery) and F2 (F1B5) Ag2S (recovery)	0.0059046	0.00057521	NS	0.0061154	6.1071e-05	2.9511e-09	0.00030507	3.92986	0.0755718	2.60417	0.137658	0.251207	0.627075	2.34747	0.156489	3.10877	0.108346	10.8368	0.0109904	9.05986	0.0147168	0.88433	0.378328
F2 (F1B1) Bulk_Ag (recovery) and F2 (F1B1) Bulk_Ag (exposed)	0.0075289	0.0090431	NS	NS	2.2132e-05	2.6997e-09	0.0001287	6.15894	0.0557234	1.27136	0.296672	0.223207	0.650982	2.84368	0.152543	2.95973	0.136152	13.8923	0.0203457	10.3767	0.0146274	17.0502	0.0257643
F2 (F1B1) Bulk_Ag (recovery) and F2 (F1B3) Bulk_Ag (exposed)	0.040742	NS	4.419e-05	1.4893e-09	NS	0.00037316	3.1382e-12	1.38069	0.267203	0.0842487	0.77755	7.5701	0.0204297	13.1993	0.00458906	0.0491186	0.829064	3.8596	0.0810446	99.5229	8.64104e-06	1.9925	0.200949
F2 (F1B1) Bulk_Ag (recovery) and F2 (F1B1) Control	NS	1.4294e-05	NS	NS	1.2134e-06	2.3973e-13	0.010634	2.69569	0.144623	6.89	0.0341659	5.14257	0.0638671	2.18783	0.182641	5.89224	0.0455947	2908.25	4.14598e-08	69.5369	6.98713e-05	21.4611	0.00978799
F2 (F1B1) Bulk_Ag (recovery) and F2 (F1B3) Control	0.025062	2.8486e-06	NS	NS	3.7426e-10	1.1623e-12	NS	9.84098	0.0105633	9.69459	0.0109928	9.87806	0.0104578	1.03224	0.333584	14.1091	0.00374541	1436.46	2.25252e-08	9.77882	0.0107432	42.3948	0.000625478
F2 (F1B1) Bulk_Ag (recovery) and F2 (F1B5) Control	0.012539	6.216e-07	NS	NS	4.1673e-11	7.1165e-15	NS	37.9476	0.000166665	11.897	0.00728395	0.0549381	0.823979	0.63232	0.45262	10.195	0.0152139	516.563	1.48831e-08	0.0270766	0.872935	28.1945	0.00604682
F2 (F1B3) Bulk_Ag (recovery) and F2 (F1B1) Ag2S (exposed)	NS	NS	NS	NS	NS	NA	NS	1.41796	0.264198	1.16381	0.308739	54.9657	4.0435e-05	1.46139	0.257509	6.38918	0.0323582	NA	NA	NA	NA	2.05147	0.185861
F2 (F1B3) Bulk_Ag (recovery) and F2 (F1B3) Ag2S (exposed)	0.0045607	0.028068	NS	NS	NS	NA	NS	2.6784	0.12998	2.62097	0.136529	3.98122	0.0811047	1.62158	0.229123	4.82685	0.0592696	NA	NA	NA	NA	0.0194748	0.892463
F2 (F1B3) Bulk_Ag (recovery) and F2 (F1B5) Ag2S (exposed)	NS	NS	NS	NS	NS	NA	NS	0.0885452	0.776069	1.56721	0.257203	25.0709	0.00155283	8.95186	0.0201701	5.60608	0.0497731	NA	NA	NA	NA	17.8388	0.00553919
F2 (F1B3) Bulk_Ag (recovery) and F2 (F1B1) Ag2S (recovery)	NS	NS	NS	NS	NS	NA	NS	1.05976	0.333386	0.19843	0.667799	2.5747	0.147252	0.513257	0.491903	0.00459501	0.947438	NA	NA	NA	NA	0.476246	0.512351
F2 (F1B3) Bulk_Ag (recovery) and F2 (F1B3) Ag2S (recovery)	NS	NS	NS	NS	NS	NA	NS	9.33785	0.00919694	4.12746	0.0631535	7.34337	0.0178548	0.0165351	0.899651	0.278073	0.60685	NA	NA	NA	NA	0.0256876	0.875129
F2 (F1B3) Bulk_Ag (recovery) and F2 (F1B5) Ag2S (recovery)	NS	NS	NS	NS	NS	NA	NS	0.000286985	0.986817	0.942786	0.354462	0.274547	0.611713	0.575657	0.465527	0.420701	0.531199	NA	NA	NA	NA	0.351081	0.568088
F2 (F1B3) Bulk_Ag (recovery) and F2 (F1B1) Bulk_Ag (exposed)	NS	0.030957	NS	NS	NS	NA	NS	0.0724553	0.798549	1.69024	0.234738	0.247794	0.633887	8.09975	0.0359919	0.0747606	0.793696	NA	NA	NA	NA	1.4795	0.278136
F2 (F1B3) Bulk_Ag (recovery) and F2 (F1B3) Bulk_Ag (exposed)	NS	4.0482e-05	3.946e-05	3.1825e-06	5.1096e-06	NA	0.00010199	0.155328	0.701768	1.96721	0.191019	8.01455	0.0178214	8.29779	0.016369	16.4158	0.00231744	NA	NA	NA	NA	24.9645	0.00105751
F2 (F1B3) Bulk_Ag (recovery) and F2 (F1B3) Bulk_Ag (recovery)	0.02572	3.8732e-05	NS	NS	4.2772e-05	NA	0.0074705	354.481	4.68643e-05	3.72836	0.125686	0.00190104	0.967312	2.90579	0.163464	2.41398	0.19522	NA	NA	NA	NA	3.79132	0.123363
F1 (F1B3) Bulk_Ag (recovery) and F1 (F1B1) Control	NS	NS	NS	NS	NS	NA	NS	1.50165	0.260045	1.17079	0.315098	15.1537	0.00805087	20.6091	0.00266858	0.346038	0.574845	NA	NA	NA	NA	0.941426	0.369383
F1 (F1B3) Bulk_Ag (recovery) and F1 (F1B3) Control	NS	NS	NS	NS	NS	NA	NS	0.473796	0.506899	0.272037	0.613324	35.0544	0.000146911	5.88768	0.0356658	33.8487	0.000168786	NA	NA	NA	NA	3.75576	0.0813527
F1 (F1B3) Bulk_Ag (recovery) and F1 (F1B5) Control	NS	NS	NS	0.037971	NS	NA	0.0024261	0.226477	0.645488	0.0140953	0.908102	0.0524716	0.827892	7.34472	0.0301941	9.6966	0.0169873	NA	NA	NA	NA	14.903	0.0118746
F1 (F1B5) Bulk_Ag (recovery) and F1 (F1B1) Ag2S (exposed)	NS	NS	NS	NS	NS	NS	NS	3.17103	0.118167	4.19812	0.0796559	0.708956	0.432065	0.152548	0.707726	0.0462073	0.835928	0.300122	0.60083	2.09471	0.191066	0.0872424	0.777667
F1 (F1B5) Bulk_Ag (recovery) and F1 (F1B3) Ag2S (exposed)	NS	NS	NS	NS	NS	NS	NS	4.72222	0.0663162	52.6834	0.000168711	24.1077	0.00443595	2.0598	0.194364	0.4214	0.536948	15.5249	0.00560219	0.213945	0.657727	0.606349	0.471392
F1 (F1B5) Bulk_Ag (recovery) and F1 (F1B5) Ag2S (exposed)	NS	NS	NS	NS	NS	NS	NS	11.1876	0.00743026	1.94348	0.193491	18.5704	0.00196358	0.617363	0.450245	3.89484	0.0766926	0.273315	0.612502	2.10567	0.17739	0.883117	0.371885
F1 (F1B5) Bulk_Ag (recovery) and F1 (F1B3) Ag2S (recovery)	NS	NS	NS	NS	0.011621	NS	NS	194.084	0.000153957	61.6738	0.00142038	108.715	0.00188295	113.725	0.000437925	1.64025	0.269509	128.413	0.000345712	97.5476	0.000589665	13.1694	0.0360197
F1 (F1B5) Bulk_Ag (recovery) and F1 (F1B1) Bulk_Ag (exposed)	NS	NS	NS	NS	NS	NS	NS	52.3794	0.00193411	193.896	0.000154251	2.30118	0.226551	2.23944	0.208868	14.6845	0.0185858	0.195075	0.681553	12.1478	0.0252287	3.13543	0.174741
F1 (F1B5) Bulk_Ag (recovery) and F1 (F1B3) Bulk_Ag (exposed)	NS	NS	NS	NS	NS	NS	NS	5.21777	0.0562831	39.2226	0.000418933	6.8852	0.0393764	0.396683	0.548806	5.04827	0.0594752	0.370318	0.562049	1.93392	0.206937	1.06817	0.341207
F1 (F1B5) Bulk_Ag (recovery) and F1 (F1B5) Bulk_Ag (exposed)	NS	NS	NS	NS	NS	NS	NS	1055.85	5.34823e-06	2411.22	1.02915e-06	15.4769	0.029251	16.5907	0.0151834	43.2713	0.00276463	40.2564	0.00316066	19.923	0.0111301	217.204	0.00067767
F1 (F1B5) Bulk_Ag (recovery) and F1 (F1B1) Control	NS	NS	NS	NS	NS	NS	NS	256.692	8.87421e-05	632.062	1.48616e-05	13.6821	0.0659409	91.4681	0.000667733	182.14	0.000174426	10.2616	0.0327953	34.7703	0.0041375	55.3522	0.0175908
F1 (F1B5) Bulk_Ag (recovery) and F1 (F1B3) Control	NS	NS	NS	NS	NS	NS	NS	1180.41	4.28188e-06	1184.38	4.25334e-06	84.479	0.0027236	95.4603	0.000614849	34.9911	0.00408989	17.514	0.0526301	329.684	5.41034e-05	816.239	9.41526e-05
F1 (F1B5) Bulk_Ag (recovery) and F1 (F1B5) Control	NS	NS	NA	NS	NS	NS	NS	297.343	6.63684e-05	150.826	0.000252488	NA	NA	NA	NA	NA	NA	NA	NA	NA	NA	254.628	9.01679e-05
F0 PVP_Ag and F0 Ag2S.	NS	NS	NS	NS	NS	NS	NS	3.71777	0.0951809	0.923089	0.368669	24.5875	0.00164024	17.624	0.00404513	4.20829	0.0793649	0.0334248	0.862118	5.50181	0.0514199	1.08701	0.331799
F1 (F1B1) PVP_Ag (exposed) and F1 (F1B1) Ag2S (exposed)	0.0279	0.023089	NS	NS	NS	NS	NS	6.13286	0.0327406	30.0144	0.000269796	1.92296	0.208085	7.99367	0.0179345	53.6525	2.52694e-05	16.1814	0.00504288	9.87193	0.0104751	7.57905	0.0283807
F1 (F1B1) PVP_Ag (exposed) and F1 (F1B3) Ag2S (exposed)	0.02456	NS	NS	NS	NS	NS	0.028549	7.03103	0.024246	16.8224	0.0021394	45.4566	0.00051874	6.68712	0.0271381	10.999	0.00779366	2.88079	0.133454	16.5829	0.00224222	15.2659	0.00791834
F1 (F1B1) PVP_Ag (exposed) and F1 (F1B5) Ag2S (exposed)	0.0092326	0.019042	NS	NS	0.025458	NS	0.0032208	13.2308	0.00300875	27.219	0.000166055	36.3825	0.000126634	39.8093	2.70369e-05	109.778	1.04451e-07	19.1288	0.00139113	29.145	0.00012143	49.2131	3.64812e-05
F1 (F1B1) PVP_Ag (exposed) and F1 (F1B3) Ag2S (recovery)	7.4273e-06	0.0028828	0.025137	0.012611	2.2661e-05	0.012794	0.016998	23.0804	0.00195675	39.5675	0.000407972	180.111	0.000178306	73.0484	5.96186e-05	8.00512	0.0254306	330.791	5.37453e-05	17.3607	0.00420685	45.3956	0.00252867
F1 (F1B1) PVP_Ag (exposed) and F1 (F1B1) Bulk_Ag (exposed)	NS	NS	NS	NS	NS	NS	NS	3.62277	0.0987175	6.63258	0.0367188	6.60582	0.0619671	9.63751	0.0172149	56.4295	0.000135931	49.1306	0.00218122	11.3614	0.0119094	64.2498	0.00131412
F1 (F1B1) PVP_Ag (exposed) and F1 (F1B3) Bulk_Ag (exposed)	0.0033906	0.024092	NS	NS	NS	NS	0.013696	13.8395	0.00397434	32.535	0.000197236	14.8015	0.00631473	26.4032	0.000438776	101.745	1.46831e-06	10.4896	0.0142774	22.0634	0.000845193	90.5215	2.96775e-05
F1 (F1B1) PVP_Ag (exposed) and F1 (F1B5) Bulk_Ag (exposed)	NS	NS	NS	NS	NS	NS	NS	0.439346	0.528652	3.5454	0.101728	29.6207	0.00553391	5.23049	0.0560526	36.1838	0.000534055	2.86928	0.165535	5.60302	0.0498205	13.6811	0.0208573
F1 (F1B1) PVP_Ag (exposed) and F1 (F1B5) Bulk_Ag (recovery)	0.0070882	0.02921	NS	NS	NS	NS	NS	8.31831	0.0235119	21.5524	0.00236276	0.962615	0.398879	12.2204	0.0100502	43.9591	0.000295906	22.7259	0.00885843	8.31573	0.0235269	67.3588	0.00378567
F1 (F1B1) PVP_Ag (exposed) and F1 (F1B1) Control	NS	NS	NS	NS	NS	NS	NS	1.11028	0.327027	2.98283	0.127791	5.47587	0.101216	0.155528	0.705046	28.941	0.00103072	2.3329	0.20138	3.09269	0.12205	0.769642	0.444912
F1 (F1B1) PVP_Ag (exposed) and F1 (F1B3) Control	NS	NS	NS	NS	NS	NS	NS	0.819782	0.395338	0.163498	0.698025	92.9606	0.000647191	0.43755	0.529471	23.7042	0.00181696	2.57407	0.249832	1.41817	0.272516	2.07267	0.223372
F1 (F1B1) PVP_Ag (exposed) and F1 (F1B5) Control	NS	NS	NA	NS	NS	NS	NS	1.1934	0.310809	4.46765	0.0723938	NA	NA	NA	NA	NA	NA	NA	NA	NA	NA	3.92399	0.118678
F1 (F1B1) PVP_Ag (exposed) and F2 (F1B1) Ag2S (exposed)	0.0024846	0.027122	NS	NS	NS	NS	NS	18.7236	0.00120041	12.1349	0.00511667	6.10296	0.0310984	18.6184	0.00122505	6.62479	0.0258715	0.218316	0.652788	7.64467	0.018394	8.15904	0.0212686
F1 (F1B1) PVP_Ag (exposed) and F2 (F1B3) Ag2S (exposed)	5.1838e-09	4.7592e-05	NS	NS	NS	NS	NS	12.3295	0.00382986	10.2764	0.00755255	0.0877649	0.773099	0.284887	0.602523	7.57691	0.0203864	1.20267	0.298495	0.0186475	0.893646	13.474	0.00795697
F1 (F1B1) PVP_Ag (exposed) and F2 (F1B5) Ag2S (exposed)	0.035318	NS	NS	NS	NS	NS	NS	9.7912	0.0140346	14.65	0.00503551	5.10252	0.0502688	0.567765	0.4704	0.480068	0.505875	0.339142	0.581532	0.256076	0.624991	4.37358	0.0907488
F1 (F1B1) PVP_Ag (exposed) and F2 (F1B3) Ag2S (recovery)	6.6062e-05	NS	NS	0.03847	NS	NS	0.010413	8.47965	0.0155119	6.81132	0.0260474	0.0123202	0.913816	2.32216	0.155762	0.74611	0.406151	0.383301	0.555447	6.29644	0.029024	41.1424	0.0006776
F1 (F1B1) PVP_Ag (exposed) and F2 (F1B3) Ag2S (recovery)	6.3335e-06	0.0037155	NS	NS	NS	NS	NS	42.6328	9.53179e-06	24.7181	0.000167295	0.972604	0.339673	3.83547	0.0690426	12.1605	0.00330941	6.29577	0.0274512	3.53378	0.0796967	5.15667	0.0423744
F1 (F1B1) PVP_Ag (exposed) and F2 (F1B5) Ag2S (recovery)	0.016046	0.00074546	NS	0.016936	0.023729	NS	0.014608	3.04951	0.106284	4.81007	0.0487285	1.36154	0.265936	2.25919	0.158677	2.52949	0.137721	1.14559	0.3157	4.63321	0.0544109	1.84172	0.216881
F1 (F1B1) PVP_Ag (exposed) and F2 (F1B1) Bulk_Ag (exposed)	NS	0.00011839	NS	NS	NS	NS	0.0062383	2.16144	0.184975	6.60071	0.0302282	1.26851	0.28918	14.0597	0.00717163	1.54056	0.249693	0.593239	0.484136	6.07535	0.0358736	311.811	0.000395952
F1 (F1B1) PVP_Ag (exposed) and F2 (F1B3) Bulk_Ag (exposed)	0.00115	2.7586e-10	1.491e-08	2.3486e-10	1.0493e-10	8.833e-06	1.1428e-10	3.7632	0.0762576	5.59473	0.0357043	18.2397	0.00108655	18.6035	0.00100818	39.6398	3.97124e-05	6.04854	0.0361956	82.3388	3.84381e-06	24.6001	0.00163788
F1 (F1B1) PVP_Ag (exposed) and F2 (F1B5) Bulk_Ag (exposed)	1.4492e-05	1.3335e-08	NS	NS	8.3591e-08	5.3045e-10	NS	31.8394	0.00132788	10.1796	0.0188231	1.90114	0.217149	1.44314	0.274896	6.22838	0.0468015	11560.8	8.64879e-05	7.77005	0.0316826	17.061	0.0539167
F1 (F1B1) PVP_Ag (exposed) and F2 (F1B5) Bulk_Ag (recovery)	NS	NS	NS	NS	NS	NA	NS	5.8282	0.0522765	6.94251	0.0388061	8.33897	0.0277759	23.5454	0.00284484	23.8136	0.00276645	NA	NA	NA	NA	371.873	1.25855e-06
F1 (F1B1) PVP_Ag (exposed) and F2 (F1B1) Control	0.00042955	NS	NS	NS	NS	NS	NS	12.2375	0.00674247	14.4763	0.00418656	3.6435	0.0927031	0.403276	0.541209	11.2451	0.008478	0.198199	0.674791	7.62219	0.0220821	3.91091	0.119128
F1 (F1B1) PVP_Ag (exposed) and F2 (F1B3) Control	0.0025288	NS	NS	NS	NS	NS	NS	12.7425	0.00385475	7.53705	0.017754	6.28167	0.0275933	0.426336	0.526104	4.71342	0.0507003	6.18441	0.0473639	0.018183	0.89497	37.1599	0.000887392
F1 (F1B1) PVP_Ag (exposed) and F2 (F1B5) Control	0.009028	NS	NS	NS	NS	NS	NS	15.0492	0.00256635	11.7382	0.0056618	0.059475	0.814321	6.06343	0.0360164	5.25041	0.0476671	0.00179379	0.967255	2.17228	0.168551	1.31982	0.31465
F0 PVP_Ag and F0 Bulk_Ag	NS	NS	NS	NS	NS	NS	NS	360.073	4.54329e-05	1.82148	0.248462	81.6482	0.000831006	8.72505	0.0418103	14.8121	0.0183237	0.226872	0.680815	45.965	0.00247055	4.6064	0.0983945
F1 (F1B3) PVP_Ag (exposed) and F1 (F1B1) Ag2S (exposed)	0.00037681	NS	1.8809e-06	0.0078783	0.014209	NS	0.001374	36.4602	0.000932895	4.49728	0.0782101	6.43973	0.0442201	37.7517	0.000851189	110.853	4.31452e-05	4.0624	0.0904578	127.721	2.87177e-05	20.6711	0.00390607
F1 (F1B3) PVP_Ag (exposed) and F1 (F1B3) Ag2S (exposed)	0.00042991	NS	1.5563e-05	0.0044934	0.007845	NS	0.0051462	53.4463	0.000334268	40.9446	0.000686355	4.57352	0.0854709	72.4078	0.000144245	30.4687	0.00148714	0.953355	0.366575	64.8172	0.000196424	22.315	0.00522455
F1 (F1B3) PVP_Ag (exposed) and F1 (F1B5) Ag2S (exposed)	0.00034139	NS	4.0062e-06	0.010422	0.025449	NS	0.010703	132.574	1.09412e-06	1.91174	0.20011	9.32135	0.0137242	137.855	9.26963e-07	101.734	3.33099e-06	4.67048	0.058959	34.2284	0.000243607	33.8531	0.000253586
F1 (F1B3) PVP_Ag (exposed) and F1 (F1B3) Ag2S (recovery)	NS	NS	0.0075611	NS	NS	NS	0.041284	10.0563	0.0504352	25.7911	0.0147482	1.04051	0.382793	12.1405	0.0399302	0.00161203	0.970496	238.666	0.000589212	94.0509	0.00232835	0.601167	0.494641
F1 (F1B3) PVP_Ag (exposed) and F1 (F1B1) Bulk_Ag (exposed)	0.0014125	NS	1.5192e-05	0.017805	0.043702	NS	0.01676	87.0295	0.00260791	115.149	0.00173047	2.75334	0.195634	62.0484	0.00426318	85.9541	0.00265567	38.4143	0.00846172	126.605	0.00150515	12.5321	0.0383616
F1 (F1B3) PVP_Ag (exposed) and F1 (F1B3) Bulk_Ag (exposed)	0.0023596	NS	5.0334e-06	0.013876	0.027911	NS	0.0092338	130.804	2.6809e-05	36.2228	0.00094904	6.08412	0.0486815	92.3003	7.27511e-05	127.962	2.85624e-05	1.47856	0.269665	68.8788	0.000165856	24.7302	0.00251942
F1 (F1B3) PVP_Ag (exposed) and F1 (F1B5) Bulk_Ag (exposed)	4.4243e-05	NS	3.7945e-05	0.010855	0.023602	NS	0.0045548	158.978	0.00107576	652.411	0.000131612	2.49834	0.2121	71.3767	0.0034806	113.576	0.00176581	22.7513	0.0175058	187.082	0.000845529	17.0887	0.0256877
F1 (F1B3) PVP_Ag (exposed) and F1 (F1B5) Bulk_Ag (recovery)	0.012764	NS	3.1258e-05	0.023129	0.030277	NS	0.0090852	58.4365	0.00464854	4.35815	0.128068	1.7038	0.321757	53.2377	0.0053153	103.461	0.00202487	5.77753	0.0955605	157.204	0.00109375	6.34784	0.127981
F1 (F1B3) PVP_Ag (exposed) and F1 (F1B1) Control	0.00014265	NS	9.4712e-06	0.0030777	0.018149	NS	0.0019267	128.809	0.00146739	318.36	0.000383886	1.93089	0.299137	95.4502	0.00227858	123.797	0.00155568	0.77935	0.44235	191.126	0.000819162	10.5545	0.0831062
F1 (F1B3) PVP_Ag (exposed) and F1 (F1B3) Control	9.1887e-05	NS	5.4021e-05	0.0037058	0.015087	NS	0.00079276	147.317	0.00120387	590.102	0.00015291	2.402	0.218956	93.4824	0.00234909	122.892	0.00157257	46.325	0.0928702	271.953	0.000485302	18.9294	0.0224272
F1 (F1B3) PVP_Ag (exposed) and F1 (F1B5) Control	0.00015926	NS	NA	0.0036353	0.0095854	NS	0.0017888	129.188	0.00146105	95.0008	0.00229437	NA	NA	NA	NA	NA	NA	NA	NA	NA	NA	164.911	0.00101905
F1 (F1B3) PVP_Ag (exposed) and F1 (F1B5) Ag2S (exposed)	3.6541e-07	0.048343	3.3053e-06	0.00066664	0.00035303	NS	1.4901e-05	24.5083	0.00257644	15.1033	0.00811137	3.19523	0.171816	84.1783	9.44371e-05	183.343	1.00643e-05	7.28206	0.073878	47.0504	0.00047269	20.035	0.0207864
F2 (F1B3) PVP_Ag (exposed) and F2 (F1B1) Ag2S (exposed)	NS	NS	NS	NS	NS	NS	NS	6.57279	0.0216009	0.000402676	0.984255	1.92892	0.185154	14.8743	0.00155245	0.169742	0.686169	0.947221	0.345862	0.736115	0.404409	0.109881	0.744866
F2 (F1B3) PVP_Ag (exposed) and F2 (F1B3) Ag2S (exposed)	0.029724	0.031781	NS	NS	NS	0.001789	NS	2.38512	0.140906	3.88571	0.0662483	4.37914	0.0550776	0.726617	0.405831	0.664387	0.428664	5.81437	0.0274905	1.62074	0.221175	4.17067	0.0604363
F2 (F1B3) PVP_Ag (exposed) and F2 (F1B5) Ag2S (exposed)	NS	NS	NS	NS	NS	NS	NS	46.577	1.83702e-05	8.01106	0.015165	0.163018	0.692956	1.4962	0.242968	5.63545	0.033689	1.75904	0.207575	4.38883	0.056326	7.94181	0.0155139
F2 (F1B3) PVP_Ag (exposed) and F2 (F1B3) Ag2S (recovery)	NS	NS	NS	0.019038	NS	NS	NS	0.0455482	0.834076	0.913177	0.355484	6.65971	0.0217822	4.03108	0.0630328	0.385988	0.543743	1.93986	0.185408	3.58608	0.0777169	3.8874	0.0703139
F2 (F1B3) PVP_Ag (exposed) and F2 (F1B3) Ag2S (recovery)	NS	NS	NS	NS	NS	NS	NS	0.781681	0.387679	1.66588	0.212297	2.08527	0.165014	5.37776	0.0316924	5.63983	0.0282429	24.1836	9.557e-05	0.0105915	0.919109	3.47567	0.0778031
F2 (F1B3) PVP_Ag (exposed) and F2 (F1B5) Ag2S (recovery)	NS	NS	0.0023203	0.0061648	0.032682	0.001457	NS	2.84346	0.111144	0.988262	0.334965	4.74819	0.0446216	3.94326	0.0644705	3.01437	0.101742	5.6802	0.0308125	2.36572	0.144852	3.80633	0.0713657
F2 (F1B3) PVP_Ag (exposed) and F2 (F1B1) Bulk_Ag (exposed)	NS	0.041629	0.0067653	NS	NS	NS	NS	5.70303	0.035982	2.71638	0.123267	4.53554	0.0528803	6.84175	0.0240132	1.43988	0.253314	3.33909	0.0948816	4.31979	0.0580399	1.80853	0.208391
F2 (F1B3) PVP_Ag (exposed) and F2 (F1B3) Bulk_Ag (exposed)	NS	1.3018e-06	8.8474e-14	1.6019e-13	1.3417e-12	2.782e-13	8.3459e-10	0.397724	0.537172	4.36419	0.0530357	42.6828	6.8935e-06	33.7204	2.67458e-05	64.2854	5.3876e-07	29.397	5.64746e-05	129.908	1.80621e-08	88.4285	1.98968e-07
F2 (F1B3) PVP_Ag (exposed) and F2 (F1B1) Bulk_Ag (exposed)	NS	1.2932e-05	NS	NS	4.0398e-08	2.9938e-15	0.0086671	32.608	0.00019551	10.1643	0.00968463	12.3635	0.00557394	3.08127	0.109726	10.9208	0.00795072	1774.22	1.19494e-11	114.643	8.46852e-07	64.458	2.15129e-05
F2 (F1B3) PVP_Ag (exposed) and F2 (F1B5) Bulk_Ag (recovery)	NS	NS	NS	NS	NS	NA	NS	27.6803	0.000367419	7.76216	0.0192493	46.7048	4.54622e-05	13.7149	0.00408573	22.941	0.000734948	NA	NA	NA	NA	6.05914	0.0335883
F2 (F1B3) PVP_Ag (exposed) and F2 (F1B1) Control	NS	NS	NS	NS	NS	NS	NS	0.0641982	0.803942	0.768077	0.396719	0.0614916	0.808346	0.0220975	0.884109	5.54102	0.0349685	0.329798	0.576385	0.187656	0.671976	0.188878	0.672255
F2 (F1B3) PVP_Ag (exposed) and F2 (F1B3) Control	NS	NS	NS	NS	NS	NS	NS	3.74797	0.0707431	0.661475	0.427977	0.741787	0.401812	1.24219	0.281511	35.2619	2.08235e-05	13.5166	0.00279246	10.4098	0.00527641	0.230581	0.639073
F2 (F1B3) PVP_Ag (exposed) and F2 (F1B5) Control	NS	NS	NS	0.045348	0.049673	NS	0.00086985	17.0634	0.000889038	10.8705	0.00488846	1.04221	0.329236	11.973	0.00422457	17.9642	0.000967811	0.0200568	0.889263	13.4609	0.00227975	5.96062	0.0327392
F2 (F1B3) PVP_Ag (exposed) and F2 (F1B1) PVP_Ag (exposed)	6.7881e-05	0.02337	NS	NS	NS	NS	NS	46.3829	1.87465e-05	37.4842	5.15732e-05	10.5643	0.00695284	0.181768	0.677406	10.2685	0.00756978	0.00328317	0.955559	10.5746	0.00693256	24.0139	0.000847185
F3 (F1B3) PVP_Ag (exposed) and F3 (F1B3) Ag2S (exposed)	9.0809e-08	NS	0.00020397	NA	NS	NA	4.5257e-07	67.625	1.65183e-06	8.3384	0.0147683	231.487	1.15835e-09	NA	NA	NA	NA	NA	NA	NA	NA	10.5424	0.00636601
F3 (F1B3) PVP_Ag (exposed) and F3 (F1B5) Ag2S (exposed)	3.1993e-05	NS	6.7716e-05	NA	0.039064	NA	0.00088947	543.654	2.00539e-05	2092.78	0.000477491	864.813	7.96097e-06	NA	NA	NA	NA	NA	NA	NA	NA	4.42347	0.103279
F3 (F1B3) PVP_Ag (exposed) and F3 (F1B3) Ag2S (recovery)	1.0185e-07	NS	8.8619e-05	NA	NS	NA	1.8299e-06	274.927	1.22942e-09	27.1748	0.000393864	982.614	6.99408e-13	NA	NA	NA	NA	NA	NA	NA	NA	41.2789	3.2797e-05
F3 (F1B3) PVP_Ag (exposed) and F3 (F1B5) Ag2S (recovery)	0.00023939	NS	1.1693e-05	NA	0.016748	NA	0.00047784	103.068	1.93641e-05	77.9193	0.000309923	149.092	5.65803e-06	NA	NA	NA	NA	NA	NA	NA	NA	0.0917431	0.770776
F3 (F1B3) PVP_Ag (exposed) and F3 (F1B3) Ag2S (exposed)	2.7245e-05	0.020719	0.021918	NA	NS	NA	1.6084e-09	5.37456	0.0373664	2.29421	0.160806	2.29632	0.153613	NA	NA	NA	NA	NA	NA	NA	NA	3.36689	0.0894976
F3 (F1B3) PVP_Ag (exposed) and F3 (F1B1) Control	0.0036002	NS	NA	NA	0.014571	NA	0.020383	251.313	9.25307e-05	14760.8	6.774e-05	NA	NA	NA	NA	NA	NA	NA	NA	NA	NA	134.894	0.000314053
F3 (F1B3) PVP_Ag (exposed) and F3 (F1B3) Control	0.00081677	NS	7.174e-06	NA	0.005642	NA	0.012769	71.5368	7.20781e-06	125.497	3.61426e-06	866.044	1.34744e-08	NA	NA	NA	NA	NA	NA	NA	NA	0.955126	0.360976
F3 (F1B3) PVP_Ag (exposed) and F3 (F1B5) Control	7.5666e-05	NS	1.5685e-05	NA	NS	NA	2.4289e-05	39.1417	9.42731e-05	6.80525	0.0311938	288.323	3.82639e-08	NA	NA	NA	NA	NA	NA	NA	NA	1.29707	0.284154
F1 (F1B5) PVP_Ag (exposed) and F1 (F1B1) Ag2S (exposed)	0.02479	NS	NS	NS	NS	NS	NS	16.9926	0.00620088	121.883	3.28593e-05	0.253495	0.632572	1.42546	0.277564	1.77347	0.231309	13.6634	0.0140517	0.0693151	0.801145	5.01379	0.0664248
F1 (F1B5) PVP_Ag (exposed) and F1 (F1B3) Ag2S (exposed)	0.022625	NS	NS	NS	NS	NS	NS	28.6971	0.0017331	139.817	2.21154e-05	1.31645	0.303148	1.0548	0.344016	0.00696471	0.936205	13.7413	0.0138991	1.15404	0.323996	9.86127	0.0256587
F1 (F1B5) PVP_Ag (exposed) and F1 (F1B5) Ag2S (exposed)	0.013286	NS	NS	NS	NS	NS	NS	97.9459	3.90079e-06	29.651	0.000408168	1.05266	0.33168	26.6175	0.000595719	9.57161	0.0128504	16.8021	0.00344232	2.98839	0.117926	32.4535	0.000295506
F1 (F1B5) PVP_Ag (exposed) and F1 (F1B3) Ag2S (recovery)	4.3214e-05	0.01003	NS	NS	0.012256	0.035347	NS	1150.59	5.63294e-05	600.578	0.000148943	66.4328	0.00386233	217.543	0.000676102	1.21083	0.351542	203.404	0.00488037	178.68	0.000905058	21.2776	0.0191685
F1 (F1B5) PVP_Ag (exposed) and F1 (F1B1) Bulk_Ag (exposed)	0.045606	NS	NS	NS	NS	NS	NS	292.149	0.000436254	269.417	0.000492109	2.48802	0.212817	372.497	0.000303813	22.3175	0.0179695	429.134	0.00232216	40.7071	0.00779528	109.605	0.00186055
F1 (F1B5) PVP_Ag (exposed) and F1 (F1B3) Bulk_Ag (exposed)	0.0057471	NS	NS	NS	NS	NS	NS	402.518	9.95578e-07	964.762	7.39562e-08	0.00326105	0.956315	20.3922	0.00403567	14.1801	0.00933638	11.8814	0.0182978	3.68235	0.103417	114.214	3.96037e-05
F1 (F1B5) PVP_Ag (exposed) and F1 (F1B5) Bulk_Ag (exposed)	NS	NS	NS	NS	NS	NS	NS	636.251	0.000136639	701.215	0.00011816	0.0496944	0.837912	58.7954	0.00460769	4.61178	0.120992	3.06561	0.222066	0.430327	0.558651	115.047	0.00173274
F1 (F1B5) PVP_Ag (exposed) and F1 (F1B5) Bulk_Ag (recovery)	0.0068825	NS	NS	NS	NS	NS	NS	3023.71	1.32478e-05	4564.69	7.14515e-06	32.8968	0.0290787	38.0263	0.0085839	11.9379	0.0407844	25.33	0.0372849	16.501	0.0268988	491.232	0.0020295
F1 (F1B5) PVP_Ag (exposed) and F1 (F1B1) Control	NS	NS	NS	NS	NS	NS	NS	207.695	0.000724195	225.717	0.00064009	250.019	0.00397587	17.246	0.0253788	0.530686	0.519033	11.6142	0.0763685	9.2371	0.0559	2.52534	0.252976
F1 (F1B5) PVP_Ag (exposed) and F1 (F1B3) Control	NS	NS	NS	NS	NS	NS	NS	2286.61	2.01372e-05	43.254	0.00715181	3.46959	0.159405	70.2177	0.00356427	0.0369446	0.859853	NA	NA	500.125	0.000195765	22.0101	0.0183106
F1 (F1B5) PVP_Ag (exposed) and F1 (F1B5) Control	NS	NS	NA	NS	NS	NS	NS	274.797	0.00047785	110.406	0.00184078	NA	NA	NA	NA	NA	NA	NA	NA	NA	NA	40.4195	0.007874
F1 (F1B5) PVP_Ag (exposed) and F1 (F1B5) Ag2S (exposed)	NS	NS	NS	NS	NS	NS	NS	0.468131	0.519386	0.340748	0.580663	43.0762	0.00719383	0.972722	0.362089	15.6311	0.00750641	7.47391	0.111803	3.82396	0.0983072	0.480997	0.537845
F2 (F1B5) PVP_Ag (exposed) and F2 (F1B3) Ag2S (exposed)	2.3831e-06	NS	0.00018149	0.011163	0.027546	NS	0.010373	144.181	0.00686442	1187.89	0.000840769	1.37449	0.361785	47.6828	0.0203344	64.8891	0.0150636	81.7075	0.0701434	106.673	0.00924464	11.4904	0.0770989
F2 (F1B5) PVP_Ag (exposed) and F2 (F1B1) Ag2S (exposed)	NS	NS	NS	NS	NS	NS	NS	3.26356	0.0959587	2.0892	0.173949	1.65144	0.223013	3.77123	0.0759836	2.00733	0.181975	0.149093	0.706163	1.31837	0.273258	1.93592	0.189369
F2 (F1B5) PVP_Ag (exposed) and F2 (F1B3) Ag2S (exposed)	0.00012064	0.006364	NS	NS	NS	0.0086486	NS	6.07673	0.0272402	5.22831	0.0396351	0.001809	0.966837	0.0331862	0.85806	2.04658	0.180336	3.40742	0.0861538	0.0356151	0.853227	4.40079	0.0598272
F2 (F1B5) PVP_Ag (exposed) and F2 (F1B5) Ag2S (exposed)	NS	NS	NS	NS	NS	NS	NS	0.173529	0.686753	0.52849	0.485721	1.93556	0.194326	0.00587086	0.940436	0.0296032	0.866826	0.885149	0.368966	0.0017315	0.967628	0.00698312	0.935231
F2 (F1B5) PVP_Ag (exposed) and F2 (F1B1) Ag2S (recovery)	0.046443	NS	NS	0.014706	NS	NS	0.021068	2.6356	0.132777	0.307773	0.590152	0.169472	0.688489	3.15917	0.100832	1.08708	0.317669	0.983436	0.342665	4.35718	0.0588475	3.38398	0.0956674
F2 (F1B5) PVP_Ag (exposed) and F2 (F1B3) Ag2S (recovery)	0.018494	NS	NS	NS	NS	NS	NS	18.2018	0.000590677	7.64412	0.0138073	0.339268	0.56837	4.16779	0.0580475	6.10107	0.025143	14.3039	0.00163346	1.48917	0.240027	5.26052	0.0356928
F2 (F1B5) PVP_Ag (exposed) and F2 (F1B5) Ag2S (recovery)	NS	0.046887	0.033237	0.0053095	0.0092526	0.0065769	0.029249	0.0260595	0.874237	1.86127	0.195631	1.85036	0.196863	3.10042	0.101761	3.25594	0.0943723	3.33702	0.0927016	3.28732	0.09489	3.67377	0.0816073
F2 (F1B5) PVP_Ag (exposed) and F2 (F1B1) Bulk_Ag (exposed)	NS	0.0093917	NS	NS	NS	NS	0.012528	0.0270253	0.873499	3.47959	0.0917034	1.72356	0.218564	1.43482	0.265262	1.85048	0.20682	1.84639	0.211273	4.36946	0.0630945	1.43861	0.269383
F2 (F1B5) PVP_Ag (exposed) and F2 (F1B3) Bulk_Ag (exposed)	NS	2.9053e-07	9.5795e-10	3.7413e-12	2.1046e-12	1.4606e-10	1.5183e-10	0.500139	0.491923	4.01123	0.0665054	22.5394	0.000381096	22.3789	0.000392899	41.9515	2.07685e-05	18.3914	0.000881845	55.2679	1.30271e-05	55.507	1.27678e-05
F2 (F1B5) PVP_Ag (exposed) and F2 (F1B1) Bulk_Ag (exposed)	0.0060242	2.4959e-06	NS	NS	1.3134e-08	7.7461e-14	NS	43.6121	0.000303192	8.50794	0.0224409	2.16302	0.184834	0.42267	0.536353	7.44814	0.0293756	4391.39	7.94223e-10	4.72661	0.0662172	21.2224	0.00366583
F2 (F1B5) PVP_Ag (exposed) and F2 (F1B3) Bulk_Ag (recovery)	NS	NS	NS	NS	NS	NA	NS	0.174266	0.688854	0.0578607	0.816803	4.37844	0.0746968	2.00841	0.199365	2.31113	0.172254	NA	NA	NA	NA	2.00771	0.199434
F2 (F1B5) PVP_Ag (exposed) and F2 (F1B1) Control	NS	NS	NS	NS	NS	NS	NS	3.57726	0.0878642	1.84809	0.20387	1.55652	0.24366	0.43772	0.523177	3.26011	0.101129	0.0649071	0.804628	1.7138	0.219775	0.502483	0.498544
F2 (F1B5) PVP_Ag (exposed) and F2 (F1B3) Control	NS	NS	NS	NS	NS	NS	NS	1.51597	0.24004	0.438589	0.519373	2.25788	0.156834	0.00390052	0.951151	0.380991	0.547733	10.2231	0.00953441	0.194752	0.666242	1.81074	0.208135
F2 (F1B5) PVP_Ag (exposed) and F2 (F1B5) Control	NS	NS	NS	NS	NS	NS	0.03424	0.999887	0.337075	0.108528	0.747506	0.13002	0.727746	3.54216	0.0892202	2.37221	0.154535	0.143448	0.711493	3.23945	0.0970581	0.00259967	0.960586
F2 (F1B5) PVP_Ag (exposed) and F2 (F1B1) PVP_Ag (exposed)	0.04108	NS	NS	NS	NS	NS	NS	7.94949	0.0200639	14.2906	0.00434709	0.119778	0.737228	0.187821	0.674938	0.0973133	0.762184	0.601195	0.467572	0.191052	0.672342	0.421942	0.540025
F2 (F1B5) PVP_Ag (exposed) and F2 (F1B3) PVP_Ag (exposed)	NS	NS	NS	NS	NS	NS	NS	26.0266	0.000203163	11.7302	0.00452047	4.19785	0.0612217	0.555972	0.469156	2.04925	0.175882	0.760979	0.398848	2.16449	0.165021	2.08552	0.172368
F3 (F1B5) PVP_Ag (exposed) and F3 (F1B3) Ag2S (exposed)	NS	NS	NS	NS	NS	NS	NS	1.13956	0.299123	0.686886	0.417516	39.5389	6.28231e-06	10.4372	0.00440079	15.8964	0.000789239	0.0770322	0.784523	2.59008	0.124025	2.68448	0.119705
F3 (F1B5) PVP_Ag (exposed) and F3 (F1B5) Ag2S (exposed)	NS	NS	NS	NS	NS	NS	NS	0.755634	0.405079	0.3091	0.590455	6.58166	0.0304127	0.0782062	0.785442	0.0271887	0.872316	0.176189	0.684511	0.00973564	0.923351	0.985533	0.34991
F3 (F1B5) PVP_Ag (exposed) and F3 (F1B3) Ag2S (recovery)	NS	NS	NS	NS	NS	NS	NS	3.18281	0.0912842	1.25199	0.277884	63.7938	3.73096e-07	10.1507	0.00511741	12.9389	0.00206062	1.6558	0.215419	2.36106	0.14179	5.0622	0.0388786
F3 (F1B5) PVP_Ag (exposed) and F3 (F1B5) Ag2S (recovery)	NS	NS	NS	NS	NS	NS	NS	7.41824	0.0173915	7.42378	0.0173578	0.266928	0.614789	1.27577	0.279099	1.2704	0.280067	6.15001	0.0289623	0.868462	0.368366	11.9528	0.00535882
F3 (F1B5) PVP_Ag (exposed) and F3 (F1B3) Ag2S (exposed)	NS	NS	0.00068141	0.00051474	0.00066643	7.5064e-07	0.0079932	0.496802	0.48946	1.83836	0.191911	6.99352	0.0164784	6.27727	0.021492	7.90355	0.0111451	4.45528	0.0490452	4.22286	0.0538951	3.26636	0.0895527
F3 (F1B5) PVP_Ag (exposed) and F3 (F1B1) Control	NS	NS	NA	NS	NS	NS	NS	10.6447	0.00853621	2.57658	0.139537	NA	NA	NA	NA	NA	NA	NA	NA	NA	NA	6.31325	0.0331679
F3 (F1B5) PVP_Ag (exposed) and F3 (F1B3) Control	0.042332	NS	NS	NS	NS	NS	0.019538	23.2627	0.000187286	21.5938	0.000268566	4.00928	0.0683762	7.17211	0.0164956	5.20086	0.0366184	26.8633	0.000176237	10.108	0.00582547	25.5825	0.00049349
F3 (F1B5) PVP_Ag (exposed) and F3 (F1B5) Control	NS	NS	NS	NS	0.031352	NS	NS	4.04751	0.0613899	2.11781	0.164934	0.774899	0.393566	1.68611	0.215097	3.90532	0.0668218	0.840067	0.374896	0.0514374	0.823453	0.0849295	0.776147
F3 (F1B5) PVP_Ag (exposed) and F3 (F1B5) PVP_Ag (exposed)	1.9097e-06	NS	8.2348e-06	NA	0.027174	NA	3.6712e-05	153.671	2.15081e-07	22.8859	0.00138372	1181.38	7.37283e-11	NA	NA	NA	NA	NA	NA	NA	NA	6.65473	0.0297124
F4 (F1B5) PVP_Ag (exposed) and F4 (F1B3) PVP_Ag (exposed)	0.0060389	NS	0.00030796	NS	0.00052216	0.00085273	NS	7.54879	0.0149611	0.629796	0.44284	8.16815	0.0119712	0.247187	0.62678	10.6648	0.00563397	6.78999	0.0217667	0.0455431	0.834591	6.72308	0.0268167
F4 (F1B5) PVP_Ag (exposed) and F4 (F1B5) PVP_Ag (exposed)	0.0053321	NS	0.0045039	NS	NS	0.031031	NS	5.00223	0.0521348	0.00100294	0.975763	3.03647	0.115388	0.0107535	0.919961	1.34756	0.27917	1.54825	0.253439	1.34188	0.290723	10.9647	0.0296184
F4 (F1B5) PVP_Ag (exposed) and F4 (F1B3) Ag2S (recovery)	NS	NS	0.00018472	NS	0.00035118	NS	NS	0.0776464	0.784317	0.606131	0.456229	7.53728	0.0166835	0.461082	0.50819	11.4896	0.00440281	0.818114	0.383532	0.41315	0.532464	157.135	5.734e-05
F4 (F1B5) PVP_Ag (exposed) and F4 (F1B5) Ag2S (recovery)	NS	NS	0.00044189	NS	0.0029943	0.0064388	NS	0.216516	0.650038	1.94286	0.196814	6.04551	0.0301066	0.0786858	0.784292	6.27222	0.0292744	2.78832	0.133503	0.221685	0.648961	65.0686	0.000474129
F4 (F1B5) PVP_Ag (exposed) and F4 (F1B3) Bulk_Ag (exposed)	NS	NS	0.00059139	NS	0.0088191	0.0022442	NS	3.20456	0.0936354	1.02555	0.331191	6.65402	0.021829	0.0217983	0.88473	6.02256	0.027824	5.11243	0.0431277	1.58596	0.231849	1.88461	0.207059
F4 (F1B5) PVP_Ag (exposed) and F4 (F1B3) Control	NS	0.019978	0.0007768	NS	0.0041446	NA	NS	0.324418	0.5829	2.62349	0.15642	4.2629	0.0689557	0.643896	0.445485	4.26174	0.0728604	NA	NA	NA	NA	541.328	2.02255e-05
F4 (F1B5) PVP_Ag (exposed) and F4 (F1B5) Control	0.039746	NS	0.00088822	NS	0.0034967	0.0064938	NS	3.49479	0.0861519	0.433014	0.526985	4.61562	0.0572188	0.237515	0.635573	5.98	0.0325098	3.51769	0.0901812	0.0919789	0.76857	2.83293	0.153172
F1 (F1B1) PVP_Ag (recovery) and F1 (F1B1) Ag2S (exposed)	NS	NS	NS	NS	NS	NS	NS	0.192333	0.674198	1.23757	0.30268	0.151189	0.708958	0.0516389	0.82673	0.00146518	0.970535	0.263634	0.623438	0.563065	0.477487	0.011875	0.916282
F1 (F1B1) PVP_Ag (recovery) and F1 (F1B3) Ag2S (exposed)	NS	NS	NS	NS	NS	NS	NS	0.435839	0.530254	32.5299	0.000732696	17.3234	0.00593025	0.251869	0.63116	0.330075	0.583598	22.7143	0.00204529	0.894314	0.375802	0.0390663	0.849843
F1 (F1B1) PVP_Ag (recovery) and F1 (F1B5) Ag2S (exposed)	NS	NS	NS	NS	NS	NS	NS	2.59265	0.138438	0.857307	0.376298	13.5606	0.0042291	4.90266	0.0511956	4.19508	0.0677133	0.223891	0.64625	3.35062	0.0971011	4.00225	0.0733194
F1 (F1B1) PVP_Ag (recovery) and F1 (F1B3) Ag2S (recovery)	0.011216	NS	NS	NS	0.010827	NS	NS	360.371	4.53585e-05	65.8713	0.00125324	140.702	0.000289232	76.7131	0.000936661	1.66946	0.265925	223.233	0.000116889	43.8396	0.00269836	24.1434	0.00796591
F1 (F1B1) PVP_Ag (recovery)and F1 (F1B1) Bulk_Ag (exposed)	NS	NS	NS	NS	NS	NS	NS	1.94521	0.23557	84.6986	0.000774401	0.166975	0.703744	0.33692	0.592742	3.88631	0.119981	1.12155	0.349299	9.8809	0.0347342	0.000368516	0.985604
F1 (F1B1) PVP_Ag (recovery) and F1 (F1B3) Bulk_Ag (exposed)	NS	NS	NS	NS	NS	NS	NS	33.4937	0.000672157	8.85704	0.0206292	3.96193	0.0868324	3.39072	0.108124	4.68781	0.0670973	0.526869	0.491476	3.60017	0.0995843	5.54216	0.0507743
F1 (F1B1) PVP_Ag (recovery) and F1 (F1B5) Bulk_Ag (exposed)	NS	NS	NS	NS	NS	NS	NS	82.1133	0.000821981	343.957	4.97476e-05	7.80143	0.0491561	0.71226	0.446211	0.894018	0.39793	87.4144	0.000728734	1.25326	0.325611	26.5063	0.00675182
F1 (F1B1) PVP_Ag (recovery) and F1 (F1B5) Bulk_Ag (recovery)	NS	NS	NS	NS	NS	NS	NS	108.638	0.000478629	6.0913	0.0690908	4.43311	0.125905	1.51138	0.286299	0.0766577	0.795597	0.00986619	0.925656	1.33809	0.311749	1.29642	0.337561
F1 (F1B1) PVP_Ag (recovery) and F1 (F1B1) Control	NS	NS	NS	NS	NS	NS	NS	18.7251	0.0123765	244.569	9.76341e-05	43.7267	0.00704211	16.5375	0.0152651	4.82735	0.0929504	19.4337	0.0116154	9.88191	0.0347288	23.6919	0.0165662
F1 (F1B1) PVP_Ag (recovery) and F1 (F1B3) Control	NS	NS	NS	NS	NS	NS	NS	53.4589	0.00186124	523.958	2.15801e-05	39.2714	0.00330864	13.9261	0.0202655	7.26023	0.0544046	78.3945	0.012517	44.0071	0.00267929	43.5807	0.00272825
F1 (F1B1) PVP_Ag (recovery) and F1 (F1B5) Control	NS	NS	NA	NS	NS	NS	NS	18.4858	0.0126505	86.5589	0.000742674	NA	NA	NA	NA	NA	NA	NA	NA	NA	NA	39.3115	0.0033024
F1 (F1B1) PVP_Ag (recovery) and F1 (F1B1) PVP_Ag (exposed)	NS	0.04165	NS	NS	NS	NS	NS	2.82273	0.136828	18.6848	0.00346917	11.5585	0.027283	6.78707	0.0351581	38.034	0.000459746	46.4855	0.00241916	6.7552	0.0354729	40.84	0.00307762
F1 (F1B1) PVP_Ag (recovery) and F1 (F1B3) PVP_Ag (exposed)	0.00079645	NS	1.2102e-05	0.014618	0.028623	NS	0.0064264	99.7699	0.00213559	7.84919	0.0677606	2.82467	0.191417	51.6302	0.00555435	86.2737	0.00264132	22.4193	0.0178588	133.448	0.00139286	12.383	0.0389465
F1 (F1B1) PVP_Ag (recovery) and F1 (F1B5) PVP_Ag (exposed)	NS	NS	NS	NS	NS	NS	NS	358.132	0.00032215	849.407	8.87074e-05	14.8414	0.0308892	4.50253	0.123957	3.32186	0.16589	112.884	0.00874267	0.453734	0.54882	43.3136	0.00713784
F1 (F1B1) PVP_Ag (recovery) and F2 (F1B1) Ag2S (exposed)	NS	NS	NS	NS	NS	NS	NS	0.855235	0.373299	0.63709	0.440277	12.6739	0.00392352	14.1899	0.00268666	2.18424	0.16519	2.63127	0.130739	5.91277	0.0316388	3.68388	0.0790305
F1 (F1B1) PVP_Ag (recovery) and F2 (F1B3) Ag2S (exposed)	0.028536	NS	NS	NS	NS	NS	NS	1.77426	0.204135	1.33104	0.269391	0.880133	0.368308	5.45118	0.0349625	1.40822	0.26035	1.57951	0.229396	2.50435	0.137548	0.887077	0.366496
F1 (F1B1) PVP_Ag (recovery) and F2 (F1B5) Ag2S (exposed)	NS	NS	NS	NS	NS	NS	NS	2.98519	0.118097	7.14991	0.025458	9.82389	0.0106124	28.4384	0.000331649	6.69282	0.0270868	0.056884	0.816307	6.44303	0.0294483	8.6529	0.0164444
F1 (F1B1) PVP_Ag (recovery) and F2 (F1B3) Ag2S (recovery)	NS	NS	NS	NS	NS	NS	NS	0.107699	0.748941	2.06648	0.178401	0.24045	0.633515	0.584307	0.459397	0.00311692	0.956397	0.0691085	0.797498	0.662223	0.431628	1.72818	0.217994
F1 (F1B1) PVP_Ag (recovery) and F2 (F1B3) Ag2S (recovery)	NS	NS	NS	NS	NS	NS	NS	0.762603	0.395433	0.00371402	0.95216	3.08138	0.098317	1.32588	0.266457	0.00105906	0.974441	0.373389	0.549746	0.873823	0.363794	0.0968368	0.759677
F1 (F1B1) PVP_Ag (recovery) and F2 (F1B5) Ag2S (recovery)	NS	NS	NS	NS	NS	NS	NS	1.10662	0.311979	0.20691	0.656703	1.28753	0.276993	0.73399	0.407109	1.08841	0.315837	1.65165	0.222985	0.374361	0.552053	0.736118	0.409212
F1 (F1B1) PVP_Ag (recovery) and F2 (F1B1) Bulk_Ag (exposed)	NS	NS	NS	NS	NS	NS	NS	1.67958	0.231117	0.956499	0.351137	1.20371	0.298297	18.5631	0.0025859	0.281382	0.608634	0.579926	0.468194	1.07097	0.325104	1.09837	0.329456
F1 (F1B1) PVP_Ag (recovery) and F2 (F1B3) Bulk_Ag (exposed)	NS	0.00012225	8.3278e-09	3.4142e-08	3.5109e-09	1.7081e-08	6.8461e-07	0.105388	0.750622	2.20412	0.161482	20.3822	0.000581479	15.1673	0.0018452	34.4824	5.48129e-05	13.7822	0.00260749	57.0787	1.12074e-05	37.0976	7.83955e-05
F1 (F1B1) PVP_Ag (recovery) and F2 (F1B5) Bulk_Ag (exposed)	NS	0.00017937	NS	NS	1.3177e-06	2.8437e-12	0.0030671	3.43128	0.106396	5.0433	0.0595722	1.17342	0.314596	9.25718	0.018779	5.80234	0.0468562	346.708	1.54827e-06	48.4849	0.000218619	12.3261	0.0126582
F1 (F1B1) PVP_Ag (recovery) and F2 (F1B5) Bulk_Ag (recovery)	NS	NS	NS	NS	NS	NA	NS	1.59729	0.246747	5.49221	0.051575	3.92691	0.0879686	3.69403	0.0960487	0.165856	0.695987	NA	NA	NA	NA	0.368194	0.563145
F1 (F1B1) PVP_Ag (recovery) and F2 (F1B1) Control	NS	NS	NS	NS	NS	NS	NS	0.00457586	0.947402	2.3564	0.15578	7.10573	0.0258054	49.6635	3.51031e-05	0.00420025	0.949603	4.99382	0.0522952	1.72217	0.218736	2.9628	0.123506
F1 (F1B1) PVP_Ag (recovery) and F2 (F1B3) Control	NS	NS	NS	NS	NS	NS	NS	0.803931	0.386224	1.85007	0.196896	12.7882	0.00338334	20.0741	0.000619103	25.8521	0.000209361	0.316342	0.586201	12.9145	0.00327121	3.62544	0.0860446
F1 (F1B1) PVP_Ag (recovery) and F2 (F1B5) Control	NS	NS	NS	0.0041485	0.026334	NS	0.00028199	2.45276	0.143296	11.0473	0.00606788	0.00997384	0.922906	19.59	0.00128197	14.9011	0.00315926	5.17801	0.0420167	12.1709	0.00447426	6.89726	0.0303538
F2 (F1B1) PVP_Ag (recovery) and F2 (F1B1) PVP_Ag (exposed)	0.00054789	0.011637	NS	NS	NS	NS	NS	13.0175	0.00567721	24.3019	0.000813682	0.636244	0.445608	50.8401	5.48309e-05	8.07796	0.0193344	2.5117	0.164097	10.9376	0.00912449	7.18942	0.0364724
F2 (F1B1) PVP_Ag (recovery) and F2 (F1B3) PVP_Ag (exposed)	NS	NS	NS	NS	NS	NS	NS	0.152758	0.702244	1.72912	0.211247	18.8763	0.000794753	44.6133	1.51802e-05	4.03844	0.0657018	9.8654	0.00780688	3.98606	0.0672592	6.24117	0.0266775
F2 (F1B1) PVP_Ag (recovery) and F2 (F1B5) PVP_Ag (exposed)	NS	NS	NS	NS	NS	NS	NS	3.7455	0.0817104	9.93203	0.0103064	0.983577	0.344708	7.21173	0.022877	3.16	0.105832	5.63346	0.0390438	3.62697	0.0859873	5.44726	0.041769
F3 (F1B1) PVP_Ag (recovery) and F3 (F1B3) Ag2S (exposed)	NS	NS	NS	NS	NS	NS	NS	0.220099	0.646736	0.0821639	0.778904	6.46921	0.0244935	3.87913	0.0705776	31.3465	8.64261e-05	0.333564	0.573436	0.701608	0.417378	1.20509	0.292223
F3 (F1B1) PVP_Ag (recovery) and F3 (F1B5) Ag2S (exposed)	NS	NS	NS	NS	NS	NS	NS	5.61439	0.0768652	42.9634	0.00280155	25.3566	0.00730497	17.5088	0.0138695	1.75715	0.255619	9.91026	0.0345786	3.44316	0.137101	38.1991	0.00348185
F3 (F1B1) PVP_Ag (recovery) and F3 (F1B3) Ag2S (recovery)	NS	NS	NS	NS	NS	NS	NS	1.12967	0.308767	0.393212	0.542363	9.69445	0.00896087	10.269	0.00756864	45.9629	1.95917e-05	0.493034	0.495972	1.6556	0.222467	3.81743	0.0744299
F3 (F1B1) PVP_Ag (recovery) and F3 (F1B3) Ag2S (recovery)	NS	NS	NS	NS	NS	NS	NS	7.84628	0.0264816	71.3581	6.42934e-05	1.5501	0.253182	9.37137	0.0182907	24.866	0.00158914	13.5054	0.00791207	14.4717	0.00667846	29.2485	0.000999675
F3 (F1B1) PVP_Ag (recovery) and F3 (F1B3) Bulk_Ag (exposed)	NS	NS	0.040706	0.033066	0.022085	0.00068786	NS	0.228532	0.640553	0.199879	0.662781	1.83126	0.199043	1.68038	0.217414	2.66241	0.12672	1.51987	0.239468	1.17234	0.298597	1.31625	0.273625
F3 (F1B1) PVP_Ag (recovery) and F3 (F1B1) Control	NS	NS	NA	NS	NS	NS	NS	193.642	0.000154649	840.935	8.41767e-06	NA	NA	NA	NA	NA	NA	NA	NA	NA	NA	249.882	9.35801e-05
F3 (F1B1) PVP_Ag (recovery) and F3 (F1B3) Control	NS	NS	NS	NS	NS	NS	NS	16.7379	0.00217502	201.928	5.8733e-08	14.9835	0.00612495	5.35275	0.0432414	3.46821	0.0921644	199.145	6.17931e-07	8.0551	0.0176041	91.4527	7.46815e-05
F3 (F1B1) PVP_Ag (recovery) and F3 (F1B5) Control	NS	NS	NS	NS	NS	NS	NS	2.28883	0.161251	3.83614	0.0786179	0.648926	0.44126	0.332506	0.580045	1.32391	0.279544	0.864681	0.376699	0.129749	0.726184	0.121397	0.737768
F3 (F1B1) PVP_Ag (recovery) and F3 (F1B3) Bulk_Ag (exposed)	6.2887e-05	NS	0.00062145	NA	0.046098	NA	0.00036643	535.032	2.07014e-05	2332.92	0.000428372	1059.1	5.31555e-06	NA	NA	NA	NA	NA	NA	NA	NA	14.9986	0.0179507
F3 (F1B1) PVP_Ag (recovery) and F3 (F1B5) Bulk_Ag (exposed)	NS	NS	NS	NS	NS	NS	NS	0.120419	0.735773	2.21621	0.167411	8.20545	0.0186426	0.361454	0.56108	0.00640113	0.93781	0.0933184	0.766947	0.123607	0.73245	0.0198306	0.891493
F1 (F1B3) PVP_Ag (recovery) and F1 (F1B1) Ag2S (exposed)	0.00041816	NS	0.0060472	NS	NS	0.035529	NS	48.4303	0.000219386	116.053	1.30706e-05	57.1778	0.000130392	19.9034	0.00293137	0.261904	0.62456	85.3841	3.59259e-05	25.2741	0.00151789	43.7636	0.000299983
F1 (F1B3) PVP_Ag (recovery) and F1 (F1B3) Ag2S (exposed)	0.00048639	0.026073	0.023031	NS	NS	0.0048782	NS	76.7058	5.09068e-05	370.502	2.54514e-07	287.807	2.68207e-06	53.5413	0.000160375	0.625299	0.455037	535.415	7.14177e-08	5.44901	0.052281	108.181	4.62668e-05
F1 (F1B3) PVP_Ag (recovery) and F1 (F1B5) Ag2S (exposed)	0.00033442	NS	0.013203	NS	NS	0.024453	NS	218.322	4.04054e-08	34.7346	0.000152363	232.572	2.98191e-08	114.029	8.68189e-07	0.14862	0.707931	105.466	1.24489e-06	0.557674	0.472391	111.718	9.54436e-07
F1 (F1B3) PVP_Ag (recovery) and F1 (F1B3) Ag2S (recovery)	NS	NS	NS	NS	0.018205	NS	NS	28.5217	0.00592303	31.1632	0.00504935	11.1546	0.0288398	0.157319	0.711887	1.33735	0.311866	1.78422	0.252568	1.13012	0.347669	0.0807012	0.790448
F1 (F1B3) PVP_Ag (recovery) and F1 (F1B1) Bulk_Ag (exposed)	0.0021488	0.040584	0.014549	NS	NS	0.046637	NS	543.497	2.00654e-05	976.614	6.24807e-06	265.758	8.28633e-05	383.476	4.01016e-05	8.34998e-05	0.993147	1683.57	2.10849e-06	34.8978	0.0041099	279.405	7.50572e-05
F1 (F1B3) PVP_Ag (recovery) and F1 (F1B3) Bulk_Ag (exposed)	0.0033527	NS	0.012138	NS	NS	0.017931	NS	423.993	1.59916e-07	909.908	1.13483e-08	165.549	3.97696e-06	89.6875	3.0591e-05	0.0279634	0.871923	138.181	7.30131e-06	3.1695	0.118241	214.358	1.65712e-06
F1 (F1B3) PVP_Ag (recovery) and F1 (F1B5) Bulk_Ag (exposed)	4.7698e-05	0.019655	0.0271	NS	NS	0.0045153	NS	1950.02	1.5725e-06	4507.01	2.94938e-07	346.644	4.89866e-05	470.436	2.67314e-05	0.257957	0.638253	999.367	5.96774e-06	195.082	0.000152413	520.244	2.18873e-05
F1 (F1B3) PVP_Ag (recovery) and F1 (F1B5) Bulk_Ag (recovery)	0.022398	NS	0.015514	NS	NS	NS	NS	583.578	1.74184e-05	1687.47	2.09878e-06	489.883	0.000201907	161.706	0.000220294	0.0925173	0.776168	240.719	0.000100739	102.116	0.000539674	168.792	0.000984594
F1 (F1B3) PVP_Ag (recovery) and F1 (F1B1) Control	0.00017484	0.016642	0.0066566	0.043595	NS	0.014965	NS	1010.9	5.83283e-06	1975.64	1.53204e-06	770.641	0.000102605	691.212	1.2438e-05	0.512188	0.513749	499.197	2.37591e-05	155.678	0.000237316	291.977	0.000436635
F1 (F1B3) PVP_Ag (recovery) and F1 (F1B3) Control	0.00010746	0.0033771	0.034245	NS	NS	0.038613	NS	1972.04	1.53764e-06	2696.57	8.23104e-07	640.096	1.44928e-05	827.711	8.68768e-06	0.730122	0.441	1337.79	0.000746667	654.747	1.38546e-05	363.017	4.47059e-05
F1 (F1B3) PVP_Ag (recovery) and F1 (F1B5) Control	0.00019748	0.025601	NA	NS	NS	0.0156	NS	1110.97	4.83221e-06	655.712	1.38141e-05	NA	NA	NA	NA	NA	NA	NA	NA	NA	NA	314.2	5.95087e-05
F1 (F1B3) PVP_Ag (recovery) and F1 (F1B1) PVP_Ag (exposed)	1.1965e-07	0.00035667	0.0049325	0.014661	NS	0.0083411	0.013163	32.4502	0.000738011	57.9591	0.000124914	675.026	1.30387e-05	72.3763	6.14232e-05	11.4293	0.0117472	736.047	1.09753e-05	18.71	0.00345681	424.289	3.28121e-05
F1 (F1B3) PVP_Ag (recovery) and F1 (F1B3) PVP_Ag (exposed)	NS	NS	0.030845	NS	0.043248	0.038472	0.048972	1.77278	0.275169	450.54	0.000228777	0.680901	0.469771	13.9912	0.0333335	9.58081	0.0534921	1288.32	4.75582e-05	85.2653	0.00268704	1.1493	0.362269
F1 (F1B3) PVP_Ag (recovery) and F1 (F1B5) PVP_Ag (exposed)	2.3364e-06	0.0024195	NS	NS	NS	0.027135	NS	2316.58	1.97481e-05	5269.35	5.76153e-06	392.599	0.000280917	441.903	0.000235479	0.400535	0.571761	1527.4	0.000654065	157.677	0.0010889	248.877	0.000553665
F1 (F1B3) PVP_Ag (recovery) and F1 (F1B1) PVP_Ag (recovery)	0.001154	NS	0.012425	NS	NS	NS	NS	747.682	1.06379e-05	550.854	1.95362e-05	609.739	1.59636e-05	87.457	0.000728051	0.119786	0.746705	769.879	1.00359e-05	50.2172	0.00209355	203.803	0.000139848
F2 (F1B3) PVP_Ag (recovery) and F2 (F1B1) Ag2S (exposed)	NS	NS	NS	NS	NS	NS	NS	0.855386	0.367976	0.193908	0.665575	1.69496	0.210313	3.27139	0.0893279	0.826476	0.377669	0.183229	0.674319	2.31082	0.14799	1.20366	0.291103
F2 (F1B3) PVP_Ag (recovery) and F2 (F1B3) Ag2S (exposed)	3.7148e-06	NS	NS	NS	NS	0.013587	NS	7.18967	0.014771	1.76789	0.20121	4.69028	0.0457853	0.0277962	0.869447	1.135	0.30474	2.68985	0.118348	0.0965006	0.759847	3.40516	0.0878874
F2 (F1B3) PVP_Ag (recovery) and F2 (F1B5) Ag2S (exposed)	NS	NS	NS	NS	NS	NS	NS	0.0361281	0.85198	1.15262	0.302526	0.203011	0.658745	0.0140875	0.907207	2.0179	0.178993	0.225373	0.642296	0.264347	0.615169	0.041015	0.843206
F2 (F1B3) PVP_Ag (recovery) and F2 (F1B3) Ag2S (recovery)	0.017613	NS	NS	0.0049782	NS	NS	0.0010053	2.28772	0.149902	0.837211	0.374671	7.10165	0.0169462	4.96115	0.0406279	0.664692	0.427665	0.267519	0.612543	6.85233	0.0186575	2.36864	0.149737
F2 (F1B3) PVP_Ag (recovery) and F2 (F1B3) Ag2S (recovery)	0.0035506	NS	NS	NS	NS	NS	NS	6.44436	0.0191125	0.0475997	0.829505	2.44698	0.132696	4.67882	0.0428239	5.77085	0.0266794	0.611024	0.443558	3.40375	0.0799099	4.92	0.0396497
F2 (F1B3) PVP_Ag (recovery) and F2 (F1B5) Ag2S (recovery)	NS	NS	0.0012962	0.0012442	0.018769	0.010388	0.0016579	0.0444697	0.835351	0.365541	0.55343	5.9032	0.0258044	5.00824	0.0389034	3.50854	0.0794403	2.69509	0.120164	5.66303	0.0301094	4.28742	0.0588648
F2 (F1B3) PVP_Ag (recovery) and F2 (F1B1) PVP_Ag (exposed)	NS	NS	0.0046185	NS	NS	NS	0.00067462	0.00438953	0.948184	1.29548	0.274144	5.64319	0.0312835	1.26229	0.283192	1.79157	0.205543	0.844031	0.376344	6.50611	0.0230857	0.978666	0.348377
F2 (F1B3) PVP_Ag (recovery) and F2 (F1B3) PVP_Ag (exposed)	NS	5.6164e-06	4.8932e-15	1.6993e-15	2.9899e-13	1.0665e-11	5.416e-15	0.630599	0.43748	3.60921	0.0745607	52.3685	9.91476e-07	35.3198	1.60462e-05	63.3393	5.93118e-07	19.1435	0.000412458	49.8387	3.87537e-06	67.6893	1.64318e-06
F2 (F1B3) PVP_Ag (recovery) and F2 (F1B5) PVP_Ag (exposed)	0.0023509	3.7934e-05	NS	NS	1.7318e-08	4.1821e-14	NS	4.62075	0.0526815	6.25525	0.0294514	12.8038	0.00379456	0.419452	0.530496	11.1374	0.00752494	47.2572	4.32747e-05	1.49851	0.246472	22.8	0.00139973
F2 (F1B3) PVP_Ag (recovery) and F2 (F1B3) PVP_Ag (recovery)	NS	NS	NS	NS	NS	NA	NS	0.0311178	0.86292	0.910858	0.36039	30.6642	0.000128307	1.76155	0.21132	3.91342	0.0760954	NA	NA	NA	NA	1.75856	0.217471
F2 (F1B3) PVP_Ag (recovery) and F2 (F1B1) Control	NS	NS	NS	NS	NS	NS	NS	1.73655	0.207349	0.531114	0.478154	0.0920847	0.766006	0.417808	0.528488	3.66465	0.0778469	0.257463	0.620367	2.42371	0.141824	0.236914	0.636936
F2 (F1B3) PVP_Ag (recovery) and F2 (F1B3) Control	NS	NS	NS	NS	NS	NS	NS	0.735156	0.402489	0.851084	0.369155	0.787024	0.386702	0.0134181	0.909139	8.58229	0.00981934	0.0153352	0.903206	0.094834	0.761861	1.0725	0.3208
F2 (F1B3) PVP_Ag (recovery) and F2 (F1B5) Control	NS	NS	NS	NS	NS	NS	NS	0.265067	0.613289	2.57716	0.12797	1.3107	0.272908	4.15157	0.0609575	10.8015	0.00589818	0.51688	0.482545	1.77899	0.20095	0.0905023	0.769701
F2 (F1B3) PVP_Ag (recovery) and F2 (F1B1) PVP_Ag (exposed)	0.026553	0.0076055	NS	NS	NS	NS	NS	2.49516	0.136519	7.22355	0.0186268	8.83601	0.0100855	0.190988	0.669267	0.739241	0.406753	0.140426	0.715683	0.0269509	0.872124	0.713621	0.422787
F2 (F1B3) PVP_Ag (recovery) and F2 (F1B3) PVP_Ag (exposed)	0.021549	NS	NS	NS	NS	NS	NS	3.8572	0.0651678	0.255889	0.619455	0.0106275	0.919031	0.546019	0.470029	0.628865	0.439374	0.696726	0.415462	3.25427	0.0889864	1.14411	0.301697
F2 (F1B3) PVP_Ag (recovery) and F2 (F1B5) PVP_Ag (exposed)	NS	NS	NS	NS	NS	NS	NS	0.00375338	0.951957	1.72176	0.210574	4.34946	0.0545174	0.00164023	0.968267	0.810291	0.384406	0.266306	0.613874	0.266079	0.614024	0.0617156	0.808005
F2 (F1B3) PVP_Ag (recovery) and F2 (F1B1) PVP_Ag (recovery)	NS	NS	NS	NS	NS	NS	0.0273	1.64071	0.219678	0.017223	0.897456	16.432	0.00103959	6.16246	0.0263453	3.36607	0.0895325	0.110329	0.74469	4.18646	0.0600094	4.95017	0.0460313
F3 (F1B3) PVP_Ag (recovery) and F3 (F1B3) Ag2S (exposed)	NS	NS	NS	NS	NS	NS	0.017626	3.93456	0.0599213	2.85742	0.105075	26.8333	4.54957e-05	10.8372	0.00332458	36.3391	4.56346e-06	2.23197	0.150056	12.6208	0.00178395	9.07728	0.00715509
F3 (F1B3) PVP_Ag (recovery) and F3 (F1B5) Ag2S (exposed)	NS	NS	NS	NS	NS	NS	NS	1.5436	0.236028	1.04617	0.325049	1.58114	0.234637	0.00209364	0.9642	0.000290738	0.986655	0.493966	0.495573	1.28384	0.277651	0.142059	0.714117
F3 (F1B3) PVP_Ag (recovery) and F3 (F1B3) Ag2S (recovery)	NS	NS	NS	NS	NS	NS	NS	6.6298	0.0176613	4.1004	0.0557732	21.7933	0.000167481	9.11621	0.00652714	31.1848	1.52965e-05	7.72903	0.0115537	16.8544	0.000505005	12.53	0.00234052
F3 (F1B3) PVP_Ag (recovery) and F3 (F1B5) Ag2S (recovery)	NS	NS	NS	NS	NS	NS	NS	1.17398	0.294644	0.739603	0.402491	0.215014	0.649993	0.28102	0.603313	1.77705	0.201184	0.248983	0.62503	0.424519	0.52394	0.87679	0.366152
F3 (F1B3) PVP_Ag (recovery) and F3 (F1B3) Bulk_Ag (exposed)	NS	0.028117	0.00030494	7.3429e-05	0.00014789	4.9599e-10	7.3525e-05	0.116411	0.736197	3.83297	0.0636739	8.58069	0.00829312	8.98869	0.00662349	11.772	0.00238757	8.11118	0.009632	11.0545	0.00307535	6.37624	0.0211714
F3 (F1B3) PVP_Ag (recovery) and F3 (F1B1) Control	NS	NS	NA	NS	NS	NS	NS	1.93624	0.187431	0.134258	0.719952	NA	NA	NA	NA	NA	NA	NA	NA	NA	NA	2.37653	0.149118
F3 (F1B3) PVP_Ag (recovery) and F3 (F1B3) Control	NS	NS	NS	NS	NS	NS	NS	7.4518	0.0133046	3.51911	0.076115	1.37185	0.261044	4.93374	0.0386883	7.23948	0.0144789	4.68596	0.0458734	4.85951	0.040022	4.282	0.0607633
F3 (F1B3) PVP_Ag (recovery) and F3 (F1B5) Control	NS	NS	NS	NS	0.01638	NS	NS	0.860929	0.365117	0.149327	0.703473	0.438895	0.517087	2.58775	0.126105	6.13709	0.0233836	0.25274	0.621603	4.78796	0.0413573	0.975971	0.341227
F3 (F1B3) PVP_Ag (recovery) and F3 (F1B3) PVP_Ag (exposed)	6.5579e-06	NS	4.6768e-06	NA	0.022315	NA	0.00036071	54.8609	5.14359e-06	7.40547	0.0198852	265.183	4.78538e-09	NA	NA	NA	NA	NA	NA	NA	NA	0.224931	0.644583
F3 (F1B3) PVP_Ag (recovery) and F3 (F1B5) PVP_Ag (exposed)	NS	NS	NS	NS	NS	NS	NS	1.15607	0.295748	1.06839	0.314288	0.000949065	0.975805	0.150123	0.702724	0.0629779	0.804544	2.0692	0.168456	2.40114	0.137744	1.94454	0.184911
F3 (F1B3) PVP_Ag (recovery) and F3 (F1B1) PVP_Ag (recovery)	NS	NS	NS	NS	NS	NS	NS	0.828378	0.379308	2.63391	0.128593	1.5623	0.237268	0.528823	0.479994	0.11966	0.734937	1.48816	0.245935	2.78646	0.118954	1.23401	0.292624
F4 (F1B3) PVP_Ag (recovery) and F4 (F1B3) Ag2S (exposed)	0.0083617	NS	1.7974e-05	NS	9.8199e-07	NS	NS	7.42982	0.0149604	0.496721	0.491077	8.60002	0.0109158	0.209861	0.653036	3.92081	0.0663409	5.30805	0.0349748	0.212321	0.651156	22.6143	0.000375731
F4 (F1B3) PVP_Ag (recovery) and F4 (F1B5) Ag2S (exposed)	NS	NS	0.00072347	NS	0.0095875	NS	NS	0.768767	0.401171	0.251343	0.626983	3.0472	0.119022	0.00439301	0.948461	0.654425	0.439396	0.83619	0.382009	1.0123	0.338076	3.899	0.0888881
F4 (F1B3) PVP_Ag (recovery) and F4 (F1B3) Ag2S (recovery)	4.8814e-07	NS	1.1719e-05	NS	5.643e-07	NS	NS	13.5034	0.00204901	0.709392	0.414873	7.64758	0.0171063	0.429695	0.521453	4.10819	0.0608346	0.0120718	0.913967	0.579538	0.457568	11.9406	0.00862455
F4 (F1B3) PVP_Ag (recovery) and F4 (F1B5) Ag2S (recovery)	1.5145e-05	NS	3.407e-05	NS	2.3293e-05	NS	NS	15.4532	0.00172207	3.8549	0.0713564	6.18514	0.0301962	0.056506	0.815811	2.34352	0.151731	2.25257	0.16154	0.336246	0.571917	12.3382	0.00793164
F4 (F1B3) PVP_Ag (recovery) and F4 (F1B3) Bulk_Ag (exposed)	0.00038842	NS	3.992e-05	NS	5.7635e-05	NS	NS	12.5311	0.00272382	1.22004	0.285688	7.10651	0.0194188	0.00597042	0.939368	2.6315	0.125588	3.2222	0.0928178	1.50056	0.238314	14.0728	0.00320229
F4 (F1B3) PVP_Ag (recovery) and F4 (F1B3) Control	4.9111e-06	0.028299	0.00010052	NS	0.00011356	NA	NS	15.0307	0.00307421	7.32141	0.0220919	4.04541	0.0791161	0.700475	0.422175	1.46052	0.257641	NA	NA	NA	NA	16.198	0.00502966
F4 (F1B3) PVP_Ag (recovery) and F4 (F1B5) Control	0.0053621	NS	9.6506e-05	NS	2.8934e-05	NS	NS	6.96083	0.0204605	0.377954	0.54931	4.56196	0.0614319	0.215921	0.649852	2.28317	0.156661	2.04508	0.176292	0.2214	0.645772	8.65252	0.0186663
F4 (F1B3) PVP_Ag (recovery) and F4 (F1B5) PVP_Ag (exposed)	1.3585e-07	NS	NS	NS	NS	NS	NS	15.1173	0.00145615	0.114898	0.740493	0.152944	0.702072	0.00297134	0.957299	0.184825	0.6743	1.58801	0.229763	0.0404581	0.843957	4.34187	0.075669
F1 (F1B5) PVP_Ag (recovery) and F1 (F1B1) Ag2S (exposed)	NS	NS	NS	NS	NS	NS	NS	0.993287	0.352137	39.907	0.000397536	0.354214	0.570468	1.63833	0.241339	2.34383	0.169637	32.4354	0.000739004	1.02805	0.344375	3.43776	0.106124
F1 (F1B5) PVP_Ag (recovery) and F1 (F1B3) Ag2S (exposed)	NS	NS	NS	NS	NS	NS	NS	1.35823	0.282015	19.441	0.00312186	26.175	0.00218646	0.950747	0.362013	0.00911369	0.92662	20.2264	0.00280713	5.60864	0.0497336	6.70881	0.0412043
F1 (F1B5) PVP_Ag (recovery) and F1 (F1B5) Ag2S (exposed)	NS	NS	NS	NS	NS	NS	NS	2.44175	0.149209	8.54881	0.0152004	18.4101	0.00158446	32.5626	0.000196581	13.2081	0.00457988	39.3854	9.19234e-05	8.67311	0.0146592	29.7432	0.000279384
F1 (F1B5) PVP_Ag (recovery) and F1 (F1B3) Ag2S (recovery)	NS	NS	0.046612	NS	0.0051705	0.0041915	NS	176.082	0.000186403	382.234	4.03603e-05	173.031	0.00019291	309.917	6.1147e-05	2.01009	0.229232	332.267	5.32736e-05	259.346	8.69583e-05	38.5729	0.00341997
F1 (F1B5) PVP_Ag (recovery) and F1 (F1B1) Bulk_Ag (exposed)	NS	NS	NS	NS	NS	NS	NS	10.2028	0.0330837	22.1676	0.0092517	0.910706	0.393968	128.704	0.000344192	14.9668	0.0180134	72.2157	0.00105153	95.6101	0.000612989	81.9171	0.000825771
F1 (F1B5) PVP_Ag (recovery) and F1 (F1B3) Bulk_Ag (exposed)	NS	NS	NS	NS	NS	NS	NS	0.388181	0.553006	279.433	6.70448e-07	5.96134	0.044655	25.182	0.00153361	16.8896	0.00451767	26.1222	0.00138251	12.5712	0.00939906	63.7016	9.25193e-05
F1 (F1B5) PVP_Ag (recovery) and F1 (F1B5) Bulk_Ag (exposed)	NS	NS	NS	NS	NS	NS	NS	192.764	0.000156036	0.931948	0.389025	17.0532	0.0144992	24.7781	0.00760941	2.39614	0.19655	1.47235	0.291725	13.3975	0.0215755	2.04708	0.225739
F1 (F1B5) PVP_Ag (recovery) and F1 (F1B5) Bulk_Ag (recovery)	NS	NS	NS	NS	NS	NS	NS	10.0625	0.0337882	987.974	6.10569e-06	5.48458	0.101045	42.85	0.00281535	6.4905	0.0634637	41.9702	0.00292584	56.7735	0.00166153	214.968	0.000688153
F1 (F1B5) PVP_Ag (recovery) and F1 (F1B1) Control	NS	NS	NS	NS	NS	NS	NS	78.8311	0.000888982	0.142433	0.725044	310.002	0.000399396	30.4333	0.00527034	0.257665	0.638438	14.0305	0.0200211	0.447513	0.540147	4.52055	0.12346
F1 (F1B5) PVP_Ag (recovery) and F1 (F1B3) Control	NS	NS	NS	NS	NS	NS	NS	157.052	0.000233266	85.392	0.000762341	783.451	9.69261e-06	38.6649	0.00340498	0.0349445	0.86081	0.150675	0.735313	43.1734	0.00277629	38.4201	0.00344507
F1 (F1B5) PVP_Ag (recovery) and F1 (F1B5) Control	NS	NS	NA	NS	NS	NS	NS	81.9105	0.000825899	2.4504	0.192549	NA	NA	NA	NA	NA	NA	NA	NA	NA	NA	6.85707	0.0588858
F1 (F1B5) PVP_Ag (recovery) and F1 (F1B1) Ag2S (exposed)	0.021292	NS	NS	NS	NS	NS	NS	6.04488	0.0435525	3.17913	0.117775	12.5509	0.0239548	2.19215	0.182262	22.1764	0.00218496	6.50995	0.0632075	3.60006	0.0995887	10.6064	0.0311762
F1 (F1B5) PVP_Ag (recovery) and F1 (F1B3) Ag2S (exposed)	0.0052367	NS	9.3724e-06	0.0064678	0.015916	NS	0.0023404	66.8419	0.00382814	427.169	0.000247699	2.89957	0.187155	81.352	0.00287757	96.6125	0.00223857	20.064	0.020746	209.578	0.000714566	17.433	0.0250198
F1 (F1B5) PVP_Ag (recovery) and F1 (F1B5) Ag2S (exposed)	0.016371	NS	NS	NS	NS	NS	NS	441.862	0.000235512	346.603	0.000338243	157.854	0.0010871	2.57234	0.207082	0.000304808	0.987167	0.214591	0.688715	16.867	0.0261337	56.1056	0.00492917
F1 (F1B5) PVP_Ag (recovery) and F1 (F1B1) Ag2S (recovery)	NS	NS	NS	NS	NS	NS	NS	24.0245	0.00803543	287.935	7.07251e-05	1.13132	0.347443	5.00145	0.0889774	3.23647	0.146405	70.1174	0.00111249	9.48259	0.0369538	30.0289	0.00539911
F1 (F1B5) PVP_Ag (recovery) and F1 (F1B3) Ag2S (recovery)	0.0087595	0.017664	0.010389	NS	NS	0.0025991	NS	406.845	3.56624e-05	2743.97	7.94949e-07	972.821	6.29673e-06	573.104	1.80572e-05	0.642071	0.467858	588.809	1.7112e-05	252.241	9.18606e-05	528.866	2.11838e-05
F2 (F1B5) PVP_Ag (recovery) and F2 (F1B1) Ag2S (exposed)	0.00012806	NS	NS	0.006331	NS	NS	0.0043261	13.9707	0.00283365	0.0664244	0.801842	1.50451	0.251099	42.3782	4.36843e-05	30.8903	0.000352824	4.78124	0.0602391	17.8322	0.00118297	9.04076	0.0168961
F2 (F1B5) PVP_Ag (recovery) and F2 (F1B3) Ag2S (exposed)	8.1179e-12	NS	NS	NS	NS	0.011813	NS	15.2889	0.00157024	0.746935	0.4059	1.91799	0.203473	4.91217	0.0451215	30.7206	0.00054568	2.2381	0.165523	2.34631	0.149546	14.5896	0.00654537
F2 (F1B5) PVP_Ag (recovery) and F2 (F1B5) Ag2S (exposed)	0.0056047	NS	NS	NS	NS	NS	NS	6.34407	0.0328363	0.451275	0.523275	0.251744	0.631243	12.9361	0.00577816	0.977951	0.355648	1.10986	0.332677	5.0974	0.0475506	5.38776	0.0679557
F2 (F1B5) PVP_Ag (recovery) and F2 (F1B1) Ag2S (recovery)	1.4956e-06	NS	NS	2.9357e-05	NS	NS	1.0061e-05	9.83494	0.00947455	0.32031	0.585254	2.7439	0.136217	8.79932	0.0128285	1.65339	0.230594	1.23987	0.302265	15.4018	0.00201861	45.64	0.000513147
F2 (F1B5) PVP_Ag (recovery) and F2 (F1B3) Ag2S (recovery)	4.1912e-08	NS	NS	0.002235	NS	NS	0.00095876	33.6231	2.71791e-05	0.0321692	0.860227	1.10008	0.313358	34.0722	3.27059e-05	29.7709	0.000110038	20.9388	0.00063695	15.076	0.00132082	5.50483	0.0369645
F2 (F1B5) PVP_Ag (recovery) and F2 (F1B5) Ag2S (recovery)	0.001357	NS	0.025444	5.666e-06	0.0079237	0.0091039	1.7804e-05	4.44536	0.0549674	0.159352	0.697395	1.59731	0.234951	7.79717	0.0162737	2.91132	0.118769	2.04938	0.190153	12.3629	0.00425396	1.91314	0.209121
F2 (F1B5) PVP_Ag (recovery) and F2 (F1B1) Bulk_Ag (exposed)	0.021384	NS	0.036266	0.025363	NS	NS	7.882e-06	2.55232	0.148799	0.526402	0.488801	1.4632	0.265683	19.3076	0.00317976	2.25713	0.183685	1.30208	0.31751	13.4785	0.00430775	618.672	0.000142482
F2 (F1B5) PVP_Ag (recovery) and F2 (F1B3) Bulk_Ag (exposed)	4.2835e-05	0.00043994	6.8301e-08	4.4798e-17	6.9254e-10	3.4301e-07	5.6803e-17	5.33322	0.0379918	1.41792	0.258808	13.7838	0.00402364	31.3214	0.000116777	30.0797	0.000267547	7.97803	0.0198989	89.02	1.31771e-06	24.9941	0.00156631
F2 (F1B5) PVP_Ag (recovery) and F2 (F1B1) Bulk_Ag (exposed)	7.0682e-07	0.00034049	NS	NS	6.2225e-08	1.9242e-11	NS	16.0474	0.00515093	2.27831	0.191575	3.98331	0.116672	1.57888	0.255627	4.2387	0.108599	1412.52	0.000707204	0.0392293	0.848624	17.4945	0.0526844
F2 (F1B5) PVP_Ag (recovery) and F2 (F1B3) Bulk_Ag (recovery)	0.015809	NS	NS	0.022638	NS	NA	0.0035825	3.75911	0.0936944	0.339195	0.585568	19.1097	0.0119543	17.1444	0.00607465	48.5543	0.00222997	NA	NA	NA	NA	18.1757	0.0130194
F2 (F1B5) PVP_Ag (recovery) and F2 (F1B1) Control	1.8164e-05	NS	NS	0.036635	NS	NS	0.0035856	11.2637	0.00728945	0.200238	0.666397	0.12652	0.734239	20.7654	0.00137232	27.4182	0.0012042	15.3839	0.0111569	15.023	0.00307915	4.423	0.103292
F2 (F1B5) PVP_Ag (recovery) and F2 (F1B3) Control	0.00011891	NS	NS	NS	NS	NS	NS	12.1853	0.00398417	0.325988	0.579509	0.717321	0.416833	15.1112	0.00215911	1.94484	0.193348	26.9721	0.00202764	5.73795	0.0323623	42.1828	0.000633917
F2 (F1B5) PVP_Ag (recovery) and F2 (F1B5) Control	0.00068639	NS	NS	NS	NS	NS	NS	11.3137	0.00563673	1.05739	0.328042	0.351157	0.579241	0.163131	0.695719	0.35997	0.567429	3.54027	0.0966731	9.26834e-05	0.992477	1.65685	0.267463
F2 (F1B5) PVP_Ag (recovery) and F2 (F1B1) PVP_Ag (exposed)	NS	0.03154	NS	NS	NS	NS	NS	0.206683	0.660146	2.92273	0.131086	4.70063	0.0732544	15.6182	0.00422425	10.338	0.0182453	8.50223	0.100242	3.23538	0.105605	0.680353	0.496185
F2 (F1B5) PVP_Ag (recovery) and F2 (F1B3) PVP_Ag (exposed)	1.162e-06	NS	NS	0.024761	NS	NS	0.0020493	27.2228	0.000165948	0.0906124	0.769014	0.114204	0.742395	29.3235	0.000156216	57.4999	1.87624e-05	10.0818	0.0112717	22.1154	0.000413199	26.9977	0.000567129
F2 (F1B5) PVP_Ag (recovery) and F2 (F1B5) PVP_Ag (exposed)	0.0061025	NS	NS	NS	NS	NS	0.046414	6.2725	0.0312056	0.691225	0.429863	1.84518	0.216495	6.71204	0.0291771	0.720206	0.424144	23.3183	0.00291353	4.04355	0.0720714	0.519455	0.498181
F2 (F1B5) PVP_Ag (recovery) and F2 (F1B1) PVP_Ag (recovery)	2.4596e-05	NS	NS	0.0022254	NS	NS	0.00065159	11.5126	0.00685097	0.0126088	0.913361	7.91632	0.0260113	43.9695	9.58069e-05	19.0529	0.0032942	9.9945	0.0195302	18.6131	0.00152676	7.64358	0.0326503
F2 (F1B5) PVP_Ag (recovery) and F2 (F1B3) PVP_Ag (recovery)	0.0023774	NS	NS	NS	NS	NS	NS	3.97993	0.0645424	0.000672886	0.979732	0.0573375	0.814796	6.85369	0.0212686	8.16029	0.0170554	0.951415	0.352364	1.77548	0.203988	0.841433	0.385806
F3 (F1B5) PVP_Ag (recovery) and F3 (F1B3) Ag2S (exposed)	NS	NS	NS	NS	NS	NS	NS	0.34406	0.567542	0.0355623	0.853334	0.622577	0.444244	1.41664	0.255239	5.83657	0.0311437	2.54959	0.134335	0.140703	0.713631	0.336718	0.571651
F3 (F1B5) PVP_Ag (recovery) and F3 (F1B5) Ag2S (exposed)	NS	NS	NS	NS	NS	NS	NS	1.05294	0.362829	0.00934774	0.927628	71.9782	0.00105818	9.29139	0.038096	16.7316	0.0149698	4.94953	0.0901347	15.0511	0.0178477	6.47796	0.0636297
F3 (F1B5) PVP_Ag (recovery) and F3 (F1B3) Ag2S (recovery)	NS	NS	NS	NS	NS	NS	NS	1.52812	0.240045	0.0568231	0.815612	11.5378	0.00530167	2.06356	0.176413	5.97953	0.0308569	7.37435	0.0187608	3.20237	0.098779	0.806666	0.386774
F3 (F1B5) PVP_Ag (recovery) and F3 (F1B5) Ag2S (recovery)	NS	NS	NS	NS	NS	NS	NS	5.49184	0.051581	25.2509	0.00152183	10.6317	0.0138524	13.2374	0.00830557	62.5913	9.7855e-05	0.170085	0.692374	39.7988	0.000400824	25.4507	0.00148835
F3 (F1B5) PVP_Ag (recovery) and F3 (F1B3) Bulk_Ag (exposed)	NS	NS	NS	NS	NS	3.4876e-05	NS	0.186579	0.672858	0.414135	0.531984	0.670401	0.427667	1.34938	0.266271	1.53918	0.236664	2.26628	0.156122	0.272612	0.610367	1.04029	0.327877
F3 (F1B5) PVP_Ag (recovery) and F3 (F1B1) Control	NS	NS	NA	NS	NS	NS	NS	21.7046	0.00959804	20.7242	0.0103988	NA	NA	NA	NA	NA	NA	NA	NA	NA	NA	35.3855	0.0040069
F3 (F1B5) PVP_Ag (recovery) and F3 (F1B3) Control	NS	NS	NS	NS	NS	NS	0.0076192	13.4866	0.0043	74.5199	6.01035e-06	67.6715	7.62474e-05	7.18074	0.023105	8.41205	0.015824	19.5726	0.00221436	15.6966	0.00267825	53.5504	0.000332493
F3 (F1B5) PVP_Ag (recovery) and F3 (F1B5) Control	NS	NS	NS	NS	NS	NS	NS	1.8397	0.204817	1.83853	0.20495	14.2937	0.00434435	0.171286	0.689844	0.564091	0.471797	0.335304	0.576756	5.42177	0.0421601	0.669478	0.440194
F3 (F1B5) PVP_Ag (recovery) and F3 (F1B3) PVP_Ag (exposed)	8.2279e-05	NS	0.005293	NA	NS	NA	2.6934e-05	212.817	0.000128426	87.4076	0.011248	419.023	3.36355e-05	NA	NA	NA	NA	NA	NA	NA	NA	22.6595	0.0089039
F3 (F1B5) PVP_Ag (recovery) and F3 (F1B5) PVP_Ag (exposed)	NS	NS	NS	NS	NS	NS	NS	0.0157889	0.902496	0.343883	0.570596	69.8448	1.55862e-05	1.23253	0.292898	1.32457	0.27655	2.44302	0.152485	2.3142	0.159168	0.559596	0.475836
F3 (F1B5) PVP_Ag (recovery) and F3 (F1B1) PVP_Ag (recovery)	NS	NS	NS	NS	NS	NS	NS	0.091922	0.776862	3.20041	0.148129	31.6829	0.00490037	1.11176	0.351175	10.2498	0.0328531	11.2714	0.0283761	6.49166	0.0634484	0.864004	0.405236
F3 (F1B5) PVP_Ag (recovery) and F3 (F1B3) PVP_Ag (recovery)	NS	NS	NS	NS	NS	NS	NS	0.578628	0.460426	1.09046	0.315399	16.1518	0.0020198	1.2769	0.278895	3.6929	0.0768396	0.0251208	0.876702	9.3545	0.00914889	2.26545	0.163201
F4 (F1B5) PVP_Ag (recovery) and F4 (F1B3) Ag2S (exposed)	NS	NS	2.2082e-05	NS	1.2099e-05	6.5187e-05	NS	18.3111	0.00205251	23.3634	0.000688091	15.3546	0.00287336	0.510978	0.49284	21.0479	0.000998615	355.153	6.49714e-08	2.28935	0.161208	32.7811	0.000441244
F4 (F1B5) PVP_Ag (recovery) and F4 (F1B5) Ag2S (exposed)	NS	NS	0.00023956	NS	0.0050392	0.00056921	0.048214	103.059	0.00203646	22.8323	0.0087864	4.61902	0.0980707	0.00889499	0.930807	3.59067	0.131007	6859.85	0.000145744	3.24248	0.146121	586.709	0.00170008
F4 (F1B5) PVP_Ag (recovery) and F4 (F1B3) Ag2S (recovery)	NS	NS	1.2934e-05	NS	8.3987e-06	0.0014787	NS	0.00114374	0.973759	17.9507	0.00385539	12.7543	0.00727972	1.34198	0.2765	22.3731	0.00080415	3.37936	0.108615	4.67593	0.0558836	202.084	0.000754204
F4 (F1B5) PVP_Ag (recovery) and F4 (F1B5) Ag2S (recovery)	NS	NS	2.6275e-05	NS	6.5918e-05	0.00016591	NS	0.0786161	0.788598	1.12606	0.323851	10.0499	0.0157044	0.203052	0.668094	12.7557	0.00907858	137.408	0.0013341	2.91361	0.131596	138.289	7.82096e-05
F4 (F1B5) PVP_Ag (recovery) and F4 (F1B3) Bulk_Ag (exposed)	NS	NS	3.6965e-05	NS	0.00018588	0.00010985	NS	3.61064	0.0898637	5.69392	0.0382062	12.1294	0.00690878	0.00363005	0.953273	15.1487	0.00299911	109.635	1.57861e-05	6.66249	0.0273609	24.9575	0.00157279
F4 (F1B5) PVP_Ag (recovery) and F4 (F1B3) Control	NS	NS	4.0889e-05	NS	0.00011512	NA	NS	10.1602	0.0498065	0.916089	0.392705	5.78251	0.0739796	3.06969	0.178056	6.82469	0.0592697	NA	NA	NA	NA	433.321	0.0022998
F4 (F1B5) PVP_Ag (recovery) and F4 (F1B5) Control	NS	NS	4.6594e-05	NS	7.7163e-05	0.00019493	NS	13.0543	0.0111897	15.1836	0.00592462	7.07076	0.044933	0.711936	0.43115	12.1919	0.0101056	970.801	6.39288e-07	2.01531	0.198683	15.9176	0.0281983
F4 (F1B5) PVP_Ag (recovery) and F4 (F1B5) PVP_Ag (exposed)	NS	NS	NS	NS	NS	0.022584	NS	0.0223843	0.884772	1.72684	0.236816	0.645125	0.442556	0.0025659	0.961016	0.963031	0.355167	1.23708	0.316632	0.62674	0.458699	1373.83	0.000727099
F4 (F1B5) PVP_Ag (recovery) and F4 (F1B3) Ag2S (recovery)	0.0019739	NS	NS	NS	NS	0.0010831	NS	6.14259	0.035082	4.34246	0.0637836	0.180162	0.682418	0.000322418	0.986066	0.0560635	0.818131	11.067	0.0104353	0.291572	0.601032	0.0239392	0.883092
F1 (F1B1) Uncoated_Ag (exposed) and F1 (F1B1) Ag2S (exposed)	5.1495e-05	NS	1.9196e-19	9.5107e-22	1.5322e-17	5.9095e-11	0.00056495	62.7194	9.72194e-05	32.4577	0.000737506	661.078	3.44078e-08	786.523	1.88283e-08	2663.97	2.6846e-10	25.6525	0.00145548	2.0542	0.1949	193.529	2.34497e-06
F1 (F1B1) Uncoated_Ag (exposed) and F1 (F1B3) Ag2S (exposed)	6.106e-05	0.046101	5.1271e-17	1.408e-22	2.1599e-18	4.834e-13	0.0028458	98.4847	2.2498e-05	70.4982	6.68527e-05	4986.3	5.42749e-10	1724.3	1.22504e-09	442.311	1.382e-07	32.1849	0.000756066	1.52661	0.256476	205.724	7.18892e-06
F1 (F1B1) Uncoated_Ag (exposed) and F1 (F1B5) Ag2S (exposed)	3.4923e-05	NS	6.593e-20	4.2238e-23	4.7272e-18	3.6358e-12	0.0063081	275.265	1.3222e-08	20.7571	0.00104858	3585.84	4.09827e-14	6108.24	2.87252e-15	2485.34	2.54789e-13	41.0658	7.75012e-05	1.78259	0.211428	353.163	3.94124e-09
F1 (F1B1) Uncoated_Ag (exposed) and F1 (F1B3) Ag2S (recovery)	NS	NS	8.5019e-10	2.1117e-12	7.1746e-07	5.0188e-05	0.038594	51.51	0.00199595	1.18584	0.337383	1553.85	2.4744e-06	4048.88	3.65399e-07	6.39798	0.0647044	5.67326	0.0758357	0.424165	0.550389	41.8435	0.0029423
F1 (F1B1) Uncoated_Ag (exposed) and F1 (F1B1) Bulk_Ag (exposed)	0.00042997	NS	2.3641e-15	6.7844e-17	4.6521e-13	4.8455e-09	0.01385	478.013	2.58963e-05	42.8617	0.00281392	3698.66	4.37804e-07	21707.4	1.27293e-08	13822.6	3.1388e-08	12.0022	0.0257139	0.601091	0.481445	124.306	0.000368322
F1 (F1B1) Uncoated_Ag (exposed) and F1 (F1B3) Bulk_Ag (exposed)	0.00054872	NS	1.4108e-18	7.0725e-21	1.5917e-16	1.0422e-11	0.0057877	474.074	1.08769e-07	48.9311	0.000212482	2300.6	4.4795e-10	4790.21	3.45589e-11	4941.75	3.09941e-11	27.9317	0.00114177	1.30897	0.290193	256.743	8.95731e-07
F1 (F1B1) Uncoated_Ag (exposed) and F1 (F1B5) Bulk_Ag (exposed)	6.3129e-06	0.032907	1.3678e-14	1.3766e-17	6.4693e-14	2.4779e-11	0.003092	1195.48	4.17494e-06	59.4653	0.00152208	6661.57	1.35071e-07	20588.7	1.41498e-08	25657.8	9.11167e-09	15.6894	0.0166639	0.870117	0.403729	142.531	0.000282024
F1 (F1B1) Uncoated_Ag (exposed) and F1 (F1B5) Bulk_Ag (recovery)	0.0061896	NS	2.2022e-13	1.6187e-16	1.4172e-13	6.611e-09	0.0068603	426.116	3.25336e-05	13.4144	0.0215315	10163.1	2.15169e-06	8715.92	7.8921e-08	23086.8	1.12538e-08	11.7324	0.0266514	0.725988	0.442196	72.0604	0.00343276
F1 (F1B1) Uncoated_Ag (exposed) and F1 (F1B1) Control	2.6351e-05	0.028169	2.6212e-14	3.0164e-19	2.8784e-14	3.3399e-10	0.0011388	784.671	9.66262e-06	61.6001	0.00142361	19542.3	8.07099e-07	18953.6	1.6696e-08	26508.6	8.53625e-09	13.8328	0.020488	1.05311	0.362794	89.3833	0.00250822
F1 (F1B1) Uncoated_Ag (exposed) and F1 (F1B3) Control	1.5408e-05	0.0062937	2.7172e-14	5.1979e-19	1.6449e-14	1.5008e-06	0.00040396	1153.86	4.48064e-06	95.2449	0.00061754	28184	7.55165e-09	26227.4	8.72025e-09	13568.1	3.25764e-08	4.0266	0.182603	1.24706	0.326665	205.319	0.000137823
F1 (F1B1) Uncoated_Ag (exposed) and F1 (F1B5) Control	3.0142e-05	0.042105	NA	4.9122e-19	4.2975e-15	3.6681e-10	0.0010445	826.8	8.70676e-06	49.8068	0.00212603	NA	NA	NA	NA	NA	NA	NA	NA	NA	NA	87.3631	0.000729559
F1 (F1B1) Uncoated_Ag (exposed) and F1 (F1B1) PVP_Ag (exposed)	6.3735e-09	0.0008342	1.3569e-16	3.3879e-25	2.2061e-22	9.1745e-11	2.0375e-06	38.9549	0.000427706	42.4467	0.000329421	10386.3	5.55846e-08	1411.77	2.45988e-09	2391.05	3.91531e-10	14.7549	0.0184404	3.74607	0.0941601	151.97	0.000248782
F1 (F1B1) Uncoated_Ag (exposed) and F1 (F1B3) PVP_Ag (exposed)	NS	NS	0.0041098	1.7689e-07	5.8902e-06	3.2222e-08	NS	0.0132928	0.915496	6.67557	0.081517	1.20671	0.352243	293.984	0.000432208	431.698	0.000243832	8.01386	0.0661419	0.00269011	0.961896	13.0197	0.0365479
F1 (F1B1) Uncoated_Ag (exposed) and F1 (F1B5) PVP_Ag (exposed)	3.033e-07	0.0042999	5.5661e-12	2.9992e-15	6.2408e-12	7.432e-07	0.008865	1247.68	4.98959e-05	79.9714	0.00295023	15128.9	1.18484e-06	15967.3	1.09276e-06	6228.96	4.48328e-06	4.26579	0.17489	0.510213	0.526608	129.384	0.0014578
F1 (F1B1) Uncoated_Ag (exposed) and F1 (F1B1) PVP_Ag (recovery)	0.00021422	NS	1.5361e-15	3.5667e-17	1.1857e-13	7.1266e-09	0.004603	602.783	1.63321e-05	16.4181	0.0154512	12265.9	3.9858e-08	3354.36	5.32194e-07	5644.35	1.88109e-07	11.7234	0.0266833	0.797118	0.422416	122.72	0.000377647
F1 (F1B1) Uncoated_Ag (exposed) and F1 (F1B3) PVP_Ag (recovery)	NS	NS	2.4293e-08	1.531e-12	4.4946e-13	9.3206e-05	0.046791	9.0011	0.0399347	0.5219	0.510011	3667.26	4.45326e-07	6889.21	1.26297e-07	187.482	0.000164795	5.2817	0.0831039	0.391758	0.565318	62.1864	0.00139823
F1 (F1B1) Uncoated_Ag (exposed) and F1 (F1B5) PVP_Ag (recovery)	0.0021082	0.029782	9.4825e-16	2.7585e-18	1.9325e-14	7.9044e-12	0.001428	370.466	4.29417e-05	61.0353	0.00144871	35606.3	4.73168e-09	20324.3	1.45203e-08	4467.46	3.0018e-07	16.4608	0.0153842	1.01176	0.371391	143.787	0.000277228
F1 (F1B1) Uncoated_Ag (exposed) and F2 (F1B1) Ag2S (exposed)	0.0030169	NS	0.0035237	NS	NS	7.5286e-07	NS	9.85873	0.00674477	0.0132966	0.909634	5.8204	0.0267288	0.0107319	0.918863	1.20009	0.288582	9.76473	0.00695486	1.40494	0.251311	0.0180875	0.895975
F1 (F1B1) Uncoated_Ag (exposed) and F2 (F1B3) Ag2S (exposed)	2.3153e-10	0.041718	0.017812	NS	NS	0.014102	NS	15.6328	0.0010248	1.38931	0.254757	3.50335	0.0785543	3.06753	0.0978908	0.917902	0.352281	1.57038	0.227115	0.0118879	0.914321	0.941444	0.360324
F1 (F1B1) Uncoated_Ag (exposed) and F2 (F1B3) Ag2S (exposed)	NS	NS	0.0049692	NS	NS	0.00029009	NS	3.63106	0.0809451	0.258416	0.619727	4.76405	0.0443089	4.61164	0.051192	2.98317	0.104662	3.58278	0.0808576	0.0814169	0.779047	7.37563	0.0348361
F1 (F1B1) Uncoated_Ag (exposed) and F2 (F1B1) Ag2S (recovery)	4.6286e-05	NS	0.028471	NS	NS	0.00016236	0.0016715	8.68951	0.010592	0.189621	0.669433	2.98616	0.102099	1.91898	0.186225	0.188434	0.669682	4.08844	0.0627183	5.79082	0.0270681	1.10853	0.327384
F1 (F1B1) Uncoated_Ag (exposed) and F2 (F1B3) Ag2S (recovery)	1.5459e-06	NS	0.0022314	NS	NS	1.0181e-05	NS	29.0586	3.34775e-05	0.125578	0.72677	7.40691	0.01246	0.0676389	0.797604	0.616856	0.44099	9.79071	0.00552567	2.35731	0.138955	0.812345	0.383822
F1 (F1B1) Uncoated_Ag (exposed) and F2 (F1B3) Ag2S (recovery)	0.024617	NS	NS	0.039868	NS	0.03647	0.0027546	2.61941	0.125105	0.397935	0.536547	0.000372054	0.984812	2.10664	0.165986	0.45101	0.510384	1.03288	0.325598	4.82924	0.0413094	1.04126	0.337393
F1 (F1B1) Uncoated_Ag (exposed) and F2 (F1B1) Bulk_Ag (exposed)	NS	NS	NS	NS	NS	0.013718	0.0011126	1.28039	0.281891	1.01112	0.331699	0.000794795	0.977858	0.0954895	0.763085	0.0015372	0.969279	1.41118	0.259878	5.61005	0.0307834	1.55079	0.280987
F1 (F1B1) Uncoated_Ag (exposed) and F2 (F1B3) Bulk_Ag (exposed)	0.0011729	1.5879e-06	1.7404e-06	1.7739e-11	3.9918e-10	0.047439	4.5684e-15	4.04111	0.061574	3.34003	0.0852202	9.25847	0.00669558	26.28	0.000101511	23.9066	0.00011801	0.942577	0.346065	44.1587	4.13564e-06	26.6915	0.000856925
F1 (F1B1) Uncoated_Ag (exposed) and F2 (F1B1) Bulk_Ag (recovery)	1.5174e-05	1.6961e-05	NS	NS	1.6419e-06	2.1923e-06	NS	16.2714	0.00238493	4.05572	0.0691385	0.430392	0.523239	4.52981	0.0591871	6.162	0.0288343	5.51854	0.0433649	1.74548	0.209229	17.9547	0.0240616
F1 (F1B1) Uncoated_Ag (exposed) and F2 (F1B3) Bulk_Ag (recovery)	NS	NS	NS	NS	NS	NA	NS	2.24379	0.165036	0.219562	0.648523	0.472304	0.504006	0.0959777	0.763071	0.0745868	0.789415	NA	NA	NA	NA	1.06519	0.349347
F1 (F1B1) Uncoated_Ag (exposed) and F2 (F1B1) Control	0.00045119	NS	0.0077666	NS	NS	7.8115e-06	NS	9.3514	0.0091578	0.0892817	0.769482	3.99035	0.0642313	2.34629	0.149549	0.321108	0.579324	6.53272	0.0251899	1.59058	0.225323	0.325209	0.593163
F1 (F1B1) Uncoated_Ag (exposed) and F2 (F1B3) Control	0.0029599	NS	0.0019042	NS	0.016101	4.066e-05	NS	8.51453	0.0100586	0.188686	0.669475	6.91484	0.0165068	5.49896	0.032254	5.85988	0.0262834	5.93189	0.0300168	0.00147123	0.969803	0.0698144	0.799217
F1 (F1B1) Uncoated_Ag (exposed) and F2 (F1B5) Control	0.013146	NS	NS	0.0089684	0.0018436	1.9956e-07	0.036887	7.0927	0.0177172	0.65526	0.430113	0.893261	0.360622	15.0148	0.00191505	7.29394	0.0164347	10.8438	0.00492924	2.39355	0.139238	3.88296	0.105853
F1 (F1B1) Uncoated_Ag (exposed) and F2 (F1B1) PVP_Ag (exposed)	NS	0.014354	0.045245	NS	NS	0.0010957	NS	0.20582	0.658159	2.33593	0.15038	2.2707	0.152609	2.66498	0.128525	1.77919	0.203544	2.60321	0.141106	0.00142409	0.970395	84.2214	0.00273576
F1 (F1B1) Uncoated_Ag (exposed) and F2 (F1B3) PVP_Ag (exposed)	3.9254e-05	NS	0.0010092	NS	NS	6.7194e-08	NS	22.4115	0.000224619	0.0143904	0.905921	7.76841	0.0117468	3.59685	0.0760933	1.54163	0.230312	12.7015	0.00258924	2.07191	0.166306	0.381541	0.550586
F1 (F1B1) Uncoated_Ag (exposed) and F2 (F1B5) PVP_Ag (exposed)	NS	NS	0.022999	NS	NS	2.7561e-06	NS	3.33213	0.0909916	0.41038	0.532123	3.05937	0.0994268	2.77413	0.119699	2.40234	0.141993	7.79777	0.0152485	0.0922342	0.76527	1.00643	0.349171
F1 (F1B1) Uncoated_Ag (exposed) and F2 (F1B1) PVP_Ag (recovery)	0.000596	NS	NS	NS	NS	9.4542e-05	0.042579	9.4297	0.00893541	0.054614	0.818603	2.14601	0.162314	1.86002	0.195771	0.293254	0.596095	5.27103	0.038956	3.02447	0.101217	1.59462	0.247104
F1 (F1B1) Uncoated_Ag (exposed) and F1 (F1B3) PVP_Ag (recovery)	0.042317	NS	0.00047062	NS	NS	1.3728e-06	NS	2.08167	0.166254	0.0301354	0.864121	9.6075	0.00542806	3.03043	0.0997833	2.04718	0.16962	8.10865	0.0111312	0.0482441	0.828374	0.627254	0.448735
F1 (F1B1) Uncoated_Ag (exposed) and F1 (F1B5) PVP_Ag (recovery)	NS	NS	0.019783	0.0047633	0.043689	8.6592e-05	NS	0.834123	0.37771	0.00823557	0.929188	2.66961	0.126253	26.3442	0.000248	2.79649	0.12032	3.76937	0.0841083	2.26687	0.151652	108.796	0.00188089
F1 (F1B3) Uncoated_Ag (exposed) and F1 (F1B1) Ag2S (exposed)	7.8293e-05	NS	0.0014303	0.016865	0.030988	0.025752	NS	37.2968	0.000177706	17.3166	0.0024429	82.6584	7.85822e-06	22.99	0.000980818	2.26909	0.166243	57.8554	3.30506e-05	7.77565	0.021106	51.3206	5.28632e-05
F1 (F1B3) Uncoated_Ag (exposed) and F1 (F1B3) Ag2S (exposed)	9.5105e-05	0.043439	0.0090746	0.0083375	0.014838	0.0022032	NS	44.5514	9.11303e-05	37.3452	0.000176854	185.345	8.15089e-07	35.1732	0.000220531	2.73806	0.132369	164.217	4.39192e-07	3.47404	0.0952233	67.3326	3.63599e-05
F1 (F1B3) Uncoated_Ag (exposed) and F1 (F1B5) Ag2S (exposed)	4.1085e-05	NS	0.0032413	0.021787	NS	0.014498	NS	79.0093	1.25887e-06	17.4012	0.00129603	231.26	3.3217e-09	40.9738	3.39703e-05	2.29125	0.155989	80.5124	1.13985e-06	1.59943	0.229994	85.5346	8.27357e-07
F1 (F1B3) Uncoated_Ag (exposed) and F1 (F1B3) Ag2S (recovery)	NS	NS	NS	NS	NS	NS	NS	1.29104	0.299194	0.0598574	0.814874	7.8217	0.0312986	0.694006	0.436704	0.202623	0.668419	0.00486861	0.94664	0.341048	0.580501	0.0938684	0.769669
F1 (F1B3) Uncoated_Ag (exposed) and F1 (F1B1) Bulk_Ag (exposed)	0.00099764	NS	0.0065577	0.048572	NS	0.041545	NS	31.8077	0.0013313	21.6607	0.00348873	160.672	1.47798e-05	16.8477	0.0063246	0.806084	0.403867	59.2004	0.00025243	1.3954	0.282192	46.9113	0.000476487
F1 (F1B3) Uncoated_Ag (exposed) and F1 (F1B3) Bulk_Ag (exposed)	0.0011282	NS	0.0035886	0.033678	NS	0.01112	NS	45.0999	8.69743e-05	20.7226	0.00138156	168.99	3.884e-07	26.9393	0.00057141	1.61366	0.235833	83.5203	7.53104e-06	2.2116	0.171148	73.3249	1.28051e-05
F1 (F1B3) Uncoated_Ag (exposed) and F1 (F1B5) Bulk_Ag (exposed)	1.0598e-05	0.0333	0.013974	0.028177	NS	0.0028076	NS	58.2729	0.000263659	30.4105	0.00149445	149.369	1.82643e-05	20.8547	0.00382378	1.15595	0.323628	121.059	3.3507e-05	3.76941	0.100234	69.4311	0.000162201
F1 (F1B3) Uncoated_Ag (exposed) and F1 (F1B5) Bulk_Ag (recovery)	0.015779	NS	0.0085595	NS	NS	0.047896	NS	17.3451	0.00591305	5.13185	0.0640748	155.617	5.87102e-05	14.6032	0.00874628	1.01075	0.353533	49.5482	0.000410887	2.40878	0.171642	26.5436	0.00360869
F1 (F1B3) Uncoated_Ag (exposed) and F1 (F1B1) Control	5.0219e-05	0.02799	0.0031888	0.0067027	0.045431	0.011281	NS	48.7612	0.000429132	32.1755	0.00129233	202.536	3.08562e-05	31.8072	0.00133135	1.31411	0.295304	84.0431	9.48668e-05	5.68892	0.0543851	49.8946	0.00087934
F1 (F1B3) Uncoated_Ag (exposed) and F1 (F1B3) Control	2.8047e-05	0.0051439	0.018563	0.008314	0.037032	0.039777	0.037286	52.735	0.000346733	52.193	0.00035665	155.092	1.63774e-05	30.2393	0.00151624	1.42744	0.277264	40.4585	0.00313152	8.00859	0.0299599	60.4717	0.000238052
F1 (F1B3) Uncoated_Ag (exposed) and F1 (F1B5) Control	5.8088e-05	0.04382	NA	0.0081314	0.022261	0.011835	NS	48.0738	0.000445962	26.5108	0.0021176	NA	NA	NA	NA	NA	NA	NA	NA	NA	NA	51.3335	0.000373169
F1 (F1B3) Uncoated_Ag (exposed) and F1 (F1B1) PVP_Ag (exposed)	1.9575e-09	0.00032953	0.0017523	0.00068402	0.00024305	0.0057337	0.00096467	40.7215	0.000128054	47.8829	6.91319e-05	252.5	3.9422e-06	53.6819	4.43573e-05	6.56851	0.030541	102.121	5.45535e-05	17.7788	0.00225109	83.2483	9.7447e-05
F1 (F1B3) Uncoated_Ag (exposed) and F1 (F1B3) PVP_Ag (exposed)	NS	NS	0.018002	NS	NS	0.036109	NS	0.802632	0.41136	2.57614	0.169392	1.35085	0.297586	2.26308	0.192822	0.188339	0.68239	52.1017	0.000795738	5.08095	0.0738965	0.767708	0.421021
F1 (F1B3) Uncoated_Ag (exposed) and F1 (F1B5) PVP_Ag (exposed)	4.9809e-07	0.0038345	0.033872	0.030041	NS	0.027456	NS	63.6413	0.000499443	46.859	0.00101582	104.327	0.000154424	17.0126	0.0091326	0.887612	0.389382	46.5514	0.00241277	2.27172	0.192113	43.5708	0.00119961
F1 (F1B3) Uncoated_Ag (exposed) and F1 (F1B1) PVP_Ag (recovery)	0.0004768	NS	0.0054106	0.039157	NS	0.049556	NS	36.0929	0.000958036	6.82835	0.0399534	204.395	7.32656e-06	17.481	0.00580683	1.04132	0.346885	53.7023	0.000329928	3.02975	0.132397	45.7966	0.000508432
F1 (F1B3) Uncoated_Ag (exposed) and F1 (F1B3) PVP_Ag (recovery)	NS	NS	NS	NS	NS	NS	NS	0.0565795	0.819901	1.54762	0.259882	0.00363998	0.95385	0.897984	0.379909	0.764186	0.415636	0.490361	0.509994	0.213072	0.660632	0.603964	0.466595
F1 (F1B3) Uncoated_Ag (exposed) and F1 (F1B5) PVP_Ag (recovery)	0.005249	0.029789	0.0043505	0.015743	0.039297	0.0014728	NS	22.858	0.00305968	31.5783	0.00135639	228.963	5.25421e-06	25.2462	0.0023932	1.39146	0.282806	128.682	2.81042e-05	5.25653	0.0617141	71.1319	0.000151599
F1 (F1B3) Uncoated_Ag (exposed) and F1 (F1B1) Uncoated_Ag (exposed)	NS	NS	4.5731e-10	9.9224e-14	5.2068e-11	5.4626e-06	NS	1.21665	0.312284	0.330148	0.586454	1078.03	5.30992e-08	246.229	4.24453e-06	14.4966	0.00889012	10.395	0.0180433	0.487733	0.511087	71.2724	0.000150765
F1 (F1B3) Uncoated_Ag (exposed) and F2 (F1B1) Ag2S (exposed)	0.00032122	NS	2.9871e-05	0.011518	0.0061247	NS	NS	10.7273	0.00420471	0.153503	0.702694	8.42545	0.00949065	3.26673	0.0884271	4.33578	0.0527381	4.63233	0.0568449	0.29932	0.592924	0.974322	0.349397
F1 (F1B3) Uncoated_Ag (exposed) and F2 (F1B3) Ag2S (exposed)	4.3576e-13	NS	0.00034393	7.5681e-05	0.010232	0.0033393	NS	20.3668	0.000212265	0.528584	0.481147	5.70286	0.0288132	7.47744	0.0131701	3.58279	0.0766147	3.65647	0.0800171	1.43739	0.24916	4.26834	0.07268
F1 (F1B3) Uncoated_Ag (exposed) and F2 (F1B3) Ag2S (exposed)	0.018865	NS	7.579e-05	0.0013051	0.00063488	NS	NS	4.12637	0.0603296	0.496272	0.501132	6.69447	0.0198432	4.63028	0.0481096	5.72837	0.0302119	1.58336	0.243758	1.91257	0.19187	1.24807	0.306649
F1 (F1B3) Uncoated_Ag (exposed) and F2 (F1B1) Ag2S (recovery)	2.2045e-06	NS	0.00066852	NS	0.027298	NS	NS	10.8969	0.00422055	0.429917	0.526826	5.13854	0.0367351	0.171093	0.684313	1.96864	0.178593	1.75004	0.218497	1.75202	0.206831	9.75097	0.0167813
F1 (F1B3) Uncoated_Ag (exposed) and F2 (F1B3) Ag2S (recovery)	1.4337e-08	NS	8.1856e-06	0.0082955	0.010949	NS	NS	30.3717	1.54309e-05	0.00147532	0.969867	11.3355	0.00278301	4.13468	0.054844	4.51065	0.04573	28.4465	0.000105555	0.023184	0.880673	2.20053	0.161799
F1 (F1B3) Uncoated_Ag (exposed) and F2 (F1B3) Ag2S (recovery)	0.00423	NS	NS	NS	NS	0.0025492	NS	3.9678	0.0609488	0.0837369	0.777234	0.504695	0.486074	0.0495834	0.826297	0.14934	0.703697	3.43617	0.0934777	1.20393	0.291053	1.50042	0.255447
F1 (F1B3) Uncoated_Ag (exposed) and F2 (F1B1) Bulk_Ag (exposed)	NS	NS	NS	0.034768	NS	NS	NS	1.82215	0.19848	0.388076	0.548771	0.401501	0.535269	1.74834	0.208878	0.669861	0.426812	2.20448	0.188148	2.18364	0.165244	30.5229	0.00524246
F1 (F1B3) Uncoated_Ag (exposed) and F2 (F1B3) Bulk_Ag (exposed)	8.7256e-05	0.00037582	0.00048949	5.3737e-06	3.9469e-06	4.0296e-10	5.6638e-09	5.85789	0.0256949	1.46294	0.249753	3.9596	0.0611925	6.32262	0.0216459	9.21514	0.00711157	14.8057	0.0027097	51.443	7.23556e-06	29.9434	0.000593
F1 (F1B3) Uncoated_Ag (exposed) and F2 (F1B1) Bulk_Ag (recovery)	1.7932e-06	0.00035563	NS	0.0019883	0.00026365	7.4337e-14	0.0068139	14.9814	0.00193076	2.1199	0.195647	1.15667	0.301713	3.2916	0.0946991	2.80883	0.119585	4627.72	2.79764e-07	12.7114	0.00606872	21.5055	0.0188944
F1 (F1B3) Uncoated_Ag (exposed) and F2 (F1B3) Bulk_Ag (recovery)	0.047597	NS	NS	NS	NS	NA	NS	2.54933	0.134353	0.359625	0.570651	1.22187	0.289032	0.972689	0.343479	0.911217	0.358626	NA	NA	NA	NA	3.29457	0.129222
F1 (F1B3) Uncoated_Ag (exposed) and F2 (F1B1) Control	4.1726e-05	NS	0.00018259	0.0038842	0.035091	NS	NS	10.5736	0.00500298	0.282635	0.60785	5.58704	0.032014	3.77452	0.0710519	2.2485	0.154495	14.7429	0.0063774	0.0051695	0.943867	0.133605	0.729677
F1 (F1B3) Uncoated_Ag (exposed) and F2 (F1B3) Control	0.00028082	NS	1.0651e-05	0.00027185	4.5729e-05	NS	NS	10.061	0.0050204	0.468942	0.506486	9.86266	0.00538583	6.98304	0.0165474	10.1376	0.00514061	35.7371	0.000331411	4.53238	0.0502379	4.22643	0.0788491
F1 (F1B3) Uncoated_Ag (exposed) and F2 (F1B5) Control	0.0020581	NS	0.011952	6.9904e-07	4.4918e-06	NS	0.00067552	8.00231	0.0111267	1.10425	0.315874	1.88741	0.191092	10.0558	0.0063274	9.98652	0.00647066	2.70886	0.130816	9.56067	0.00795731	0.868889	0.39405
F1 (F1B3) Uncoated_Ag (exposed) and F2 (F1B1) PVP_Ag (exposed)	NS	0.013038	0.0020273	0.0048689	0.0038506	NS	NS	0.0146925	0.905132	2.59242	0.146042	3.81017	0.0698681	3.34994	0.0885757	3.98798	0.0656468	10.4904	0.0317072	3.2066	0.100868	52.6748	0.00539702
F1 (F1B3) Uncoated_Ag (exposed) and F2 (F1B3) PVP_Ag (exposed)	1.2662e-06	NS	4.5413e-06	0.0010149	0.0037066	NS	NS	21.9341	0.000161881	0.194723	0.66686	10.7109	0.00400363	5.84698	0.0264281	5.17969	0.0353065	7.45483	0.019566	0.0806453	0.780307	1.94688	0.193134
F1 (F1B3) Uncoated_Ag (exposed) and F2 (F1B5) PVP_Ag (exposed)	0.020809	NS	0.00061379	0.0011086	0.0010111	NS	NS	4.04183	0.0615534	0.728182	0.415606	4.93974	0.04101	4.50724	0.050802	5.0535	0.0400416	23.1234	0.00134059	1.35412	0.267176	0.199863	0.668337
F1 (F1B3) Uncoated_Ag (exposed) and F2 (F1B1) PVP_Ag (recovery)	5.8389e-05	NS	0.0023447	NS	0.037153	NS	NS	10.5249	0.00508263	0.00229047	0.962874	3.93979	0.0645761	1.34966	0.26349	2.18124	0.160387	13.5409	0.00622093	0.475124	0.50375	3.61374	0.0990626
F1 (F1B3) Uncoated_Ag (exposed) and F1 (F1B3) PVP_Ag (recovery)	0.0075715	NS	1.1479e-06	0.00013412	0.0017731	NS	NS	3.40575	0.0791178	0.0169572	0.898386	13.2379	0.00153717	7.26197	0.0143491	5.81884	0.0267466	1.09854	0.315239	2.70455	0.119563	0.0518954	0.824888
F1 (F1B3) Uncoated_Ag (exposed) and F1 (F1B5) PVP_Ag (recovery)	NS	NS	0.0012679	4.8564e-07	0.0015057	NS	0.0015766	0.381727	0.545375	0.00918988	0.926315	3.60521	0.0800193	10.2893	0.00632307	4.12815	0.064924	2.24913	0.208071	11.7944	0.00494632	74.8514	0.00324839
F2 (F1B3) Uncoated_Ag (exposed) and F2 (F1B1) Uncoated_Ag (exposed)	NS	NS	NS	0.010134	NS	2.1128e-06	NS	0.127858	0.724605	0.0453459	0.834672	0.697335	0.412658	3.4086	0.0813685	1.35404	0.258268	6.7589	0.0247033	1.89706	0.185295	9.11194	0.0392172
F3 (F1B3) Uncoated_Ag (exposed) and F3 (F1B3) Ag2S (exposed)	NS	NS	NS	NS	NS	NS	0.042824	0.0751109	0.786593	1.26992	0.271925	2.0647	0.164815	1.56888	0.223521	8.002	0.00977434	7.54505	0.0128229	6.87085	0.0155936	1.43642	0.245455
F3 (F1B3) Uncoated_Ag (exposed) and F3 (F1B5) Ag2S (exposed)	NS	NS	NS	NS	NS	NS	NS	0.00465972	0.946616	0.267801	0.613503	8.23454	0.0131535	1.44435	0.250873	6.35152e-07	0.999376	3.153	0.106171	0.302739	0.591499	107.403	1.14476e-06
F3 (F1B3) Uncoated_Ag (exposed) and F3 (F1B3) Ag2S (recovery)	NS	NS	NS	NS	NS	NS	NS	0.107656	0.746078	1.34817	0.258627	4.85832	0.0388064	0.705013	0.410562	6.27877	0.0205218	1.71962	0.206224	6.78377	0.0165496	5.91901	0.0256321
F3 (F1B3) Uncoated_Ag (exposed) and F3 (F1B3) Ag2S (recovery)	NS	NS	0.043083	NS	NS	NS	NS	1.6806	0.213232	0.382071	0.545196	10.9933	0.00437309	5.30855	0.0349673	0.31198	0.584201	14.9732	0.00193462	0.00519519	0.943433	205.134	2.43829e-09
F3 (F1B3) Uncoated_Ag (exposed) and F3 (F1B3) Bulk_Ag (exposed)	NS	0.036235	NS	0.0027186	0.00014201	8.3568e-05	0.00029501	0.839005	0.369613	2.8409	0.106696	1.47287	0.237762	5.17796	0.0329685	9.45044	0.00555016	2.90689	0.104499	8.32583	0.00858719	1.54129	0.230361
F3 (F1B3) Uncoated_Ag (exposed) and F3 (F1B1) Control	NS	NS	NA	NS	NS	NS	NS	1.43761	0.251926	0.0853447	0.774791	NA	NA	NA	NA	NA	NA	NA	NA	NA	NA	566.794	3.88291e-10
F3 (F1B3) Uncoated_Ag (exposed) and F3 (F1B3) Control	0.011309	NS	0.029712	0.027985	NS	0.0062739	NS	5.54476	0.0294425	1.53905	0.229861	14.5206	0.00153799	15.3583	0.000922001	2.61601	0.122272	35.4456	3.52549e-05	5.19582	0.0343687	366.6	2.31901e-10
F3 (F1B3) Uncoated_Ag (exposed) and F3 (F1B5) Control	NS	NS	NS	NS	0.015978	NS	NS	1.99069	0.174433	0.150975	0.701925	10.6825	0.0042687	0.590873	0.452629	4.40437	0.0502222	7.35289	0.0160795	1.56531	0.226076	14.5478	0.0021488
F3 (F1B3) Uncoated_Ag (exposed) and F3 (F1B3) PVP_Ag (exposed)	2.467e-07	NS	0.0011489	NA	0.022082	NA	0.00015333	16.9757	0.00120673	2.65848	0.131273	26.9917	0.000172478	NA	NA	NA	NA	NA	NA	NA	NA	2.4244	0.143461
F3 (F1B3) Uncoated_Ag (exposed) and F3 (F1B5) PVP_Ag (exposed)	NS	NS	0.041373	NS	NS	NS	NS	0.114985	0.738258	0.271702	0.608215	14.4085	0.00132355	1.97588	0.175967	0.0267713	0.871759	4.34886	0.0545321	0.809782	0.379449	18.1764	0.000787452
F3 (F1B3) Uncoated_Ag (exposed) and F3 (F1B1) PVP_Ag (recovery)	NS	NS	NS	NS	NS	NS	NS	0.00845247	0.928149	0.752165	0.401517	2.98591	0.107655	0.220147	0.6467	0.0241119	0.878986	1.59686	0.235013	0.908373	0.357933	47.4943	4.2375e-05
F3 (F1B3) Uncoated_Ag (exposed) and F3 (F1B3) PVP_Ag (recovery)	NS	NS	0.030337	NS	NS	0.048818	NS	0.96381	0.336903	0.019531	0.890127	15.8399	0.000737307	3.08505	0.0929274	0.000232217	0.987979	10.9087	0.00395654	0.23358	0.633657	21.5511	0.000271113
F3 (F1B3) Uncoated_Ag (exposed) and F3 (F1B5) PVP_Ag (recovery)	NS	NS	NS	NS	NS	NS	NS	0.0245069	0.878007	0.284922	0.602501	0.18998	0.670084	0.000676727	0.979641	0.698787	0.418292	6.63162	0.0276433	4.03388	0.0658357	11.9965	0.00608604
F4 (F1B3) Uncoated_Ag (exposed) and F4 (F1B3) Ag2S (exposed)	0.0004118	0.0090109	0.0013823	0.026625	0.01154	5.9554e-05	0.00027049	4.70595	0.0454669	4.31958	0.0552564	91.6436	5.02307e-08	37.4573	1.47715e-05	81.0294	1.16228e-07	9.46269	0.00723218	53.9947	1.64054e-06	19.1066	0.000547721
F4 (F1B3) Uncoated_Ag (exposed) and F4 (F1B5) Ag2S (exposed)	NS	NS	0.01191	NS	NS	0.012649	NS	0.673872	0.430839	0.512359	0.492272	36.8384	0.00012046	12.3951	0.00553223	7.99866	0.0179074	2.29651	0.160617	17.0032	0.00206555	3.40815	0.0979541
F4 (F1B3) Uncoated_Ag (exposed) and F4 (F1B3) Ag2S (recovery)	3.4284e-09	0.011364	0.00080007	0.015	0.0083166	0.030322	0.00092776	9.81433	0.00642303	3.28764	0.0948757	78.6719	4.03862e-07	51.5722	2.18459e-06	107.72	1.63341e-08	1.46273	0.245214	112.209	1.22541e-08	9.80856	0.0106567
F4 (F1B3) Uncoated_Ag (exposed) and F4 (F1B3) Ag2S (recovery)	3.0871e-07	0.00062979	0.0017235	NS	0.038143	0.0016119	0.0025848	7.92959	0.0145776	5.73322	0.0338618	53.8582	5.67471e-06	29.156	0.000121219	63.3534	2.36388e-06	4.00562	0.0706338	90.5671	3.18689e-07	10.1388	0.00975057
F4 (F1B3) Uncoated_Ag (exposed) and F4 (F1B3) Bulk_Ag (exposed)	9.0853e-06	0.0032648	0.0024534	NS	NS	0.00023763	0.0061795	7.26426	0.0159269	5.13951	0.0386015	51.1497	3.32663e-06	21.9776	0.000246831	30.6546	4.51057e-05	7.26334	0.0166226	54.8314	1.48952e-06	12.0652	0.00411813
F4 (F1B3) Uncoated_Ag (exposed) and F4 (F1B3) Control	2.0648e-07	0.00021309	0.0023328	0.017899	0.033211	NA	0.0020536	6.56408	0.0282738	5.30398	0.0467663	54.636	2.33776e-05	41.2084	7.64067e-05	53.1654	2.62742e-05	NA	NA	NA	NA	20.4397	0.00144466
F4 (F1B3) Uncoated_Ag (exposed) and F4 (F1B5) Control	0.00033738	0.017238	0.002904	0.036108	0.043132	0.0011946	0.001686	3.98448	0.0673066	2.87967	0.115466	54.8242	1.35249e-05	33.8671	5.97867e-05	47.6775	1.07727e-05	5.04279	0.042752	50.3592	8.09368e-06	7.38581	0.0216462
F4 (F1B3) Uncoated_Ag (exposed) and F4 (F1B5) PVP_Ag (exposed)	9.2811e-10	NS	NS	NS	NS	NS	0.0011107	10.3164	0.00582004	0.627748	0.444934	0.152087	0.702031	1.68098	0.215758	1.06444	0.319699	0.0185738	0.893683	17.8758	0.00117218	3.76363	0.0843083
F4 (F1B3) Uncoated_Ag (exposed) and F4 (F1B3) PVP_Ag (recovery)	NS	0.030405	NS	NS	0.01343	0.016916	2.478e-05	0.234165	0.635009	2.3475	0.146301	0.756087	0.399219	2.2499	0.153096	0.984258	0.336885	2.6211	0.124991	11.8995	0.0032966	0.0295949	0.86628
F4 (F1B3) Uncoated_Ag (exposed) and F4 (F1B5) PVP_Ag (recovery)	0.00027998	0.00105	0.045959	NS	0.0091338	0.027393	0.00010486	2.86381	0.124845	4.0535	0.0749243	2.96709	0.115701	5.00478	0.0520863	7.08512	0.023826	1.4367	0.264973	25.0141	0.000536215	0.0163007	0.901997
F1 (F1B5) Uncoated_Ag (exposed) and F1 (F1B1) Ag2S (exposed)	NS	NS	NS	NS	NS	NS	NS	0.761507	0.411788	35.8942	0.000547054	2.35011	0.16914	8.27561	0.0237621	2.92209	0.131122	38.497	0.000443265	55.2889	0.000144969	11.9469	0.0105987
F1 (F1B5) Uncoated_Ag (exposed) and F1 (F1B3) Ag2S (exposed)	NS	NS	NS	NS	NS	NS	0.022769	1.43361	0.270145	16.7138	0.00464118	57.5687	0.000272633	10.4246	0.0144776	0.0150858	0.905698	32.6946	0.000721866	55.1881	0.000145804	25.2023	0.00240361
F1 (F1B5) Uncoated_Ag (exposed) and F1 (F1B5) Ag2S (exposed)	NS	NS	NS	NS	NS	NS	0.0043968	6.09145	0.0332135	9.74379	0.0108462	42.4394	6.76944e-05	86.0042	3.15797e-06	15.0073	0.00308933	45.3885	5.12333e-05	49.3659	3.60064e-05	70.0645	7.90364e-06
F1 (F1B5) Uncoated_Ag (exposed) and F1 (F1B3) Ag2S (recovery)	0.0062719	NS	0.022502	0.02109	0.0050187	0.0038634	0.012753	212.483	0.000128824	162.422	0.000218396	210.169	0.000131632	232.799	0.00010761	2.02808	0.227523	678.139	1.29198e-05	383.062	4.01877e-05	52.2629	0.00194223
F1 (F1B5) Uncoated_Ag (exposed) and F1 (F1B1) Bulk_Ag (exposed)	NS	NS	NS	NS	NS	NS	0.035906	4.20611	0.109581	8.55107	0.0430615	9.64387	0.03603	60.1086	0.00149136	39.1672	0.00332489	502.278	2.34704e-05	260.016	8.65161e-05	112.412	0.000447921
F1 (F1B5) Uncoated_Ag (exposed) and F1 (F1B3) Bulk_Ag (exposed)	NS	NS	NS	NS	NS	NS	0.012344	36.715	0.000511232	102.478	1.97347e-05	17.6719	0.00401658	63.2251	9.47622e-05	22.7654	0.00203264	32.3607	0.000744041	83.8544	3.8108e-05	133.604	8.17289e-06
F1 (F1B5) Uncoated_Ag (exposed) and F1 (F1B5) Bulk_Ag (exposed)	NS	NS	NS	NS	NS	NS	NS	15.3356	0.0173049	0.835631	0.412367	45.1938	0.00254976	35.6323	0.00395624	8.58712	0.0427977	4.98262	0.0893945	166.414	0.000208242	43.2682	0.002765
F1 (F1B5) Uncoated_Ag (exposed) and F1 (F1B5) Bulk_Ag (recovery)	NS	NS	NS	NS	NS	NS	NS	52.5719	0.00192081	99.7906	0.000564289	3.2692	0.168311	56.0183	0.00170411	21.512	0.00974783	79.3818	0.00087718	221.489	0.000118709	113.561	0.00176616
F1 (F1B5) Uncoated_Ag (exposed) and F1 (F1B1) Control	NS	NS	NS	NS	NS	NS	NS	3.07711	0.154263	0.15893	0.710509	8.25638	0.0638729	3.98028	0.116773	1.14646	0.344598	31.488	0.00495545	81.031	0.000843213	6.74	0.0806437
F1 (F1B5) Uncoated_Ag (exposed) and F1 (F1B3) Control	NS	NS	NS	NS	NS	NS	NS	7.50666	0.0519147	13.433	0.0214835	252.904	9.13856e-05	7.00824	0.0571422	0.0254891	0.880892	2.36285	0.264076	72.4957	0.00104378	6.70218	0.060757
F1 (F1B5) Uncoated_Ag (exposed) and F1 (F1B5) Control	NS	NS	NA	NS	NS	NS	NS	2.61574	0.181116	2.1037	0.220555	NA	NA	NA	NA	NA	NA	NA	NA	NA	NA	16.7094	0.0150031
F1 (F1B5) Uncoated_Ag (exposed) and F1 (F1B1) PVP_Ag (exposed)	NS	NS	NS	NS	NS	NS	NS	2.03743	0.196519	2.47114	0.15995	0.263639	0.634691	0.322344	0.587942	23.9708	0.00176115	17.3239	0.0141201	0.716325	0.425336	3.35102	0.141133
F1 (F1B5) Uncoated_Ag (exposed) and F1 (F1B3) PVP_Ag (exposed)	0.00041598	NS	2.7551e-06	0.0014984	0.015544	NS	2.1225e-05	91.813	0.00241181	64.9517	0.00399046	3.2495	0.169232	93.7724	0.00233847	117.743	0.00167473	135.358	0.001364	306.777	0.00040566	22.3859	0.017895
F1 (F1B5) Uncoated_Ag (exposed) and F1 (F1B5) PVP_Ag (exposed)	NS	NS	NS	NS	NS	NS	NS	84.4621	0.00272439	34.2125	0.00996056	110.376	0.00184151	8.96441	0.0579425	0.00401323	0.953473	1.18749	0.389633	115.453	0.0017238	0.28286	0.631699
F1 (F1B5) Uncoated_Ag (exposed) and F1 (F1B1) PVP_Ag (recovery)	NS	NS	NS	NS	NS	NS	NS	1.25682	0.325008	69.868	0.00112008	23.3542	0.00844518	20.9975	0.0101657	5.90048	0.0720517	269.033	8.08823e-05	119.68	0.000396546	69.1011	0.00114394
F1 (F1B5) Uncoated_Ag (exposed) and F1 (F1B3) PVP_Ag (recovery)	0.00056772	0.014412	0.0043202	0.023844	NS	0.0023873	0.010149	378.385	4.11784e-05	374.244	4.20866e-05	941.636	6.71919e-06	287.282	7.10431e-05	0.688978	0.453179	3030.45	6.51902e-07	387.142	3.93523e-05	512.779	2.25251e-05
F1 (F1B5) Uncoated_Ag (exposed) and F1 (F1B5) PVP_Ag (recovery)	NS	NS	NS	NS	NS	NS	NS	20.303	0.0107739	0.33655	0.592938	44.6242	0.00261073	18.205	0.0129838	0.00628994	0.940596	0.0438352	0.844391	114.802	0.000429977	36.8924	0.003712
F1 (F1B5) Uncoated_Ag (exposed) and F1 (F1B1) Uncoated_Ag (exposed)	9.7145e-05	0.024622	9.6959e-17	3.8554e-20	1.7994e-14	6.6479e-12	5.6824e-06	380.226	4.07841e-05	55.3145	0.00174527	18969.2	1.66686e-08	5447.95	2.01908e-07	10598.2	5.33845e-08	16.6546	0.015086	2.05955	0.224581	160.396	0.000223834
F1 (F1B5) Uncoated_Ag (exposed) and F1 (F1B3) Uncoated_Ag (exposed)	0.00020492	0.024073	0.0014902	0.0028776	0.038279	0.0013333	0.0013246	39.4642	0.000756928	32.0522	0.00130522	274.665	3.07788e-06	37.2035	0.000884657	1.40851	0.280159	146.367	1.9371e-05	18.793	0.00490143	95.2225	6.65842e-05
F2 (F1B5) Uncoated_Ag (exposed) and F2 (F1B1) Ag2S (exposed)	0.0002607	NS	0.0019737	NS	NS	0.0014634	NS	14.0062	0.00162115	0.383519	0.544444	4.28377	0.0561575	0.178774	0.677437	0.200877	0.659362	3.74711	0.0768106	1.7017	0.2085	2.73708	0.126266
F2 (F1B5) Uncoated_Ag (exposed) and F2 (F1B3) Ag2S (exposed)	5.0671e-13	NS	0.0099587	0.036279	NS	NS	NS	21.4859	0.000180464	0.267731	0.611525	2.69927	0.122656	1.43095	0.245598	0.141174	0.711764	0.162521	0.692936	0.171447	0.683466	1.66788	0.225595
F2 (F1B5) Uncoated_Ag (exposed) and F2 (F1B3) Ag2S (exposed)	0.015559	NS	0.0027845	NS	NS	0.035016	NS	5.65557	0.0321872	0.689564	0.421302	3.45044	0.0860274	0.739467	0.402533	0.867045	0.365613	1.04888	0.329902	0.285536	0.600443	2.5781	0.147019
F2 (F1B5) Uncoated_Ag (exposed) and F2 (F1B1) Ag2S (recovery)	1.8511e-06	NS	0.016009	NS	NS	0.02987	0.00027936	12.3545	0.00287175	0.713033	0.411704	2.35217	0.147392	0.288365	0.597846	0.00768138	0.931128	1.19393	0.297891	5.53805	0.0301764	1.64305	0.231941
F2 (F1B5) Uncoated_Ag (exposed) and F2 (F1B3) Ag2S (recovery)	1.3849e-08	NS	0.0012818	NS	NS	0.011958	0.024006	37.964	4.10664e-06	0.127492	0.724787	5.63568	0.0282941	0.162087	0.691128	0.0343902	0.854578	3.10227	0.0972777	2.84327	0.105889	2.00252	0.177463
F2 (F1B5) Uncoated_Ag (exposed) and F2 (F1B3) Ag2S (recovery)	0.003409	NS	NS	NS	NS	NS	0.00049233	4.58966	0.046088	0.00771125	0.931051	0.0390856	0.845769	0.490378	0.492245	0.618535	0.441292	0.0717338	0.793377	4.79163	0.0420206	0.0474725	0.831903
F2 (F1B5) Uncoated_Ag (exposed) and F2 (F1B1) Bulk_Ag (exposed)	NS	NS	NS	NS	NS	NS	0.00020895	2.33494	0.150459	0.21942	0.646692	0.0333389	0.857937	0.119713	0.734491	0.051632	0.823315	0.281641	0.61004	5.173	0.03706	0.805422	0.404048
F2 (F1B5) Uncoated_Ag (exposed) and F2 (F1B3) Bulk_Ag (exposed)	7.1634e-05	0.00013294	3.8397e-05	8.9084e-11	1.0248e-11	0.001984	1.1648e-16	6.39217	0.0210326	1.82636	0.194269	4.99672	0.0400018	10.1432	0.00487711	15.9571	0.000775652	2.04106	0.176688	32.9714	2.39421e-05	5.16711	0.0463237
F2 (F1B5) Uncoated_Ag (exposed) and F2 (F1B1) Bulk_Ag (recovery)	1.4646e-06	0.00029872	NS	NS	2.8144e-07	7.7909e-08	NS	19.4782	0.000845291	2.10371	0.174852	0.402582	0.540002	0.771346	0.395744	4.84533	0.0463942	5.5968	0.0558433	0.687879	0.421855	0.312771	0.600108
F2 (F1B5) Uncoated_Ag (exposed) and F2 (F1B3) Bulk_Ag (recovery)	0.040611	NS	NS	NS	NS	NA	0.039442	3.48179	0.0866697	0.488973	0.498905	0.433025	0.525367	0.0299775	0.865208	0.000185059	0.989353	NA	NA	NA	NA	0.230841	0.645553
F2 (F1B5) Uncoated_Ag (exposed) and F2 (F1B1) Control	3.4058e-05	NS	0.0043954	NS	NS	0.0028698	NS	12.9555	0.002629	0.493021	0.494092	2.877	0.115618	0.464279	0.505374	0.0190614	0.891913	2.54447	0.145145	1.72838	0.207152	1.47872	0.263386
F2 (F1B5) Uncoated_Ag (exposed) and F2 (F1B3) Control	0.00022849	NS	0.0010822	NS	0.04485	0.010764	NS	12.6115	0.00228153	0.825718	0.376216	5.07509	0.0386619	1.1316	0.300767	1.72615	0.204547	2.05742	0.181989	0.164318	0.68974	2.036	0.187371
F2 (F1B5) Uncoated_Ag (exposed) and F2 (F1B5) Control	0.001661	0.033404	NS	0.00071513	0.0056361	0.0006438	NS	10.6307	0.0046067	1.41437	0.251684	0.772933	0.39811	3.15194	0.0948585	2.64267	0.12356	4.33219	0.0594762	1.01162	0.327846	2.09398	0.191135
F2 (F1B5) Uncoated_Ag (exposed) and F2 (F1B1) PVP_Ag (exposed)	NS	0.0010474	0.026464	NS	NS	0.022828	NS	0.00178183	0.966926	2.72134	0.122956	1.75374	0.210077	0.451759	0.511721	0.442329	0.516097	0.989199	0.358341	0.0624782	0.806012	1.33473	0.300172
F2 (F1B5) Uncoated_Ag (exposed) and F2 (F1B3) PVP_Ag (exposed)	1.0907e-06	NS	0.00058296	NS	NS	0.00040934	0.042469	28.8257	4.20732e-05	0.449496	0.511581	5.62919	0.030538	0.735968	0.401648	0.274646	0.606293	5.13865	0.0411067	2.34	0.142569	3.37757	0.0909616
F2 (F1B5) Uncoated_Ag (exposed) and F2 (F1B5) PVP_Ag (exposed)	0.017066	NS	0.013028	NS	NS	0.002002	NS	5.47387	0.0335472	0.957984	0.344307	2.34079	0.149989	0.757718	0.396916	0.703616	0.413928	3.03978	0.111851	0.295638	0.594126	3.00424	0.117082
F2 (F1B5) Uncoated_Ag (exposed) and F2 (F1B1) PVP_Ag (recovery)	4.7582e-05	NS	0.034168	NS	NS	0.017966	0.013202	13.0357	0.00256972	0.0739731	0.789607	1.72513	0.211744	0.00175602	0.967093	0.0152518	0.903251	1.73452	0.217215	2.88612	0.108703	0.847622	0.381241
F2 (F1B5) Uncoated_Ag (exposed) and F1 (F1B3) PVP_Ag (recovery)	0.0060892	NS	0.00028438	NS	NS	0.0030075	NS	3.91671	0.0617422	0.162815	0.691331	6.99176	0.0164899	1.27642	0.271934	0.445853	0.512341	2.81228	0.115722	0.0225067	0.88225	3.62502	0.083391
F2 (F1B5) Uncoated_Ag (exposed) and F1 (F1B5) PVP_Ag (recovery)	NS	NS	0.01193	0.00038832	NS	0.0035826	NS	0.322015	0.578794	0.0719504	0.793073	1.87814	0.200522	3.38348	0.0857289	0.884426	0.36414	1.62025	0.250153	0.897627	0.35751	1.37988	0.293015
F2 (F1B5) Uncoated_Ag (exposed) and F2 (F1B1) Uncoated_Ag (exposed)	NS	NS	NS	NS	NS	NS	NS	0.228512	0.638384	0.227124	0.639399	0.0486274	0.827821	0.175318	0.680123	0.0770613	0.784035	0.333537	0.573451	0.125368	0.726654	0.902811	0.378715
F2 (F1B5) Uncoated_Ag (exposed) and F2 (F1B3) Uncoated_Ag (exposed)	NS	NS	NS	0.044375	0.022209	0.00080233	0.032362	0.0106	0.918974	0.0328082	0.859059	0.228839	0.637844	0.970677	0.335728	1.50416	0.233607	2.86766	0.12883	2.16881	0.158106	1.21835	0.311975
F3 (F1B5) Uncoated_Ag (exposed) and F3 (F1B3) Ag2S (exposed)	NS	NS	NS	NS	NS	NS	NS	1.45596	0.242384	1.01475	0.326426	1.85601	0.189891	1.16146	0.294655	5.85598	0.025716	1.51035	0.235826	0.513022	0.482545	3.4273	0.0826744
F3 (F1B5) Uncoated_Ag (exposed) and F3 (F1B5) Ag2S (exposed)	NS	NS	NS	NS	NS	NS	NS	0.470976	0.508138	0.260697	0.620723	4.95734	0.0529981	1.10562	0.317781	1.6793	0.224128	0.903055	0.369786	1.13948	0.310853	203.35	1.98234e-06
F3 (F1B5) Uncoated_Ag (exposed) and F3 (F1B3) Ag2S (recovery)	NS	NS	NS	NS	NS	NS	NS	2.4084	0.13809	1.29833	0.269456	3.68677	0.0717852	0.515851	0.481836	4.07217	0.0587532	0.0203908	0.888234	0.0851943	0.773715	13.5468	0.00222583
F3 (F1B5) Uncoated_Ag (exposed) and F3 (F1B3) Ag2S (recovery)	NS	NS	0.043045	NS	NS	NS	NS	1.67488	0.218124	1.05572	0.322933	7.0553	0.0209386	4.09025	0.064204	8.32393	0.0127673	7.88404	0.0170338	6.46591	0.0245236	225.34	3.47099e-08
F3 (F1B5) Uncoated_Ag (exposed) and F3 (F1B3) Bulk_Ag (exposed)	NS	NS	NS	0.0056242	0.0069028	1.5573e-05	NS	0.255728	0.618887	2.13402	0.161299	0.708579	0.410961	3.82455	0.0653748	5.07698	0.0362555	3.17695	0.0925519	2.43277	0.135325	0.615992	0.44476
F3 (F1B5) Uncoated_Ag (exposed) and F3 (F1B1) Control	NS	NS	NA	NS	NS	NS	NS	2.01876	0.185789	0.288943	0.602654	NA	NA	NA	NA	NA	NA	NA	NA	NA	NA	11.4375	0.00961409
F3 (F1B5) Uncoated_Ag (exposed) and F3 (F1B3) Control	NS	NS	0.030535	0.03909	NS	0.04831	0.0028246	7.42885	0.0149658	3.59751	0.0760689	9.03562	0.0109454	11.6504	0.00355912	13.8456	0.00185823	24.7182	0.000324315	21.1087	0.000299178	412.058	7.96462e-09
F3 (F1B5) Uncoated_Ag (exposed) and F3 (F1B5) Control	NS	NS	NS	NS	NS	NS	NS	1.41347	0.251827	0.468836	0.503322	7.07321	0.0186774	0.428503	0.523334	1.99247	0.178489	2.33385	0.150548	1.13428	0.302673	16.2978	0.00237243
F3 (F1B5) Uncoated_Ag (exposed) and F3 (F1B3) PVP_Ag (exposed)	4.4832e-06	NS	0.0028655	NA	NS	NA	4.5902e-06	38.9069	9.66058e-05	4.76686	0.0605489	13.1174	0.00555618	NA	NA	NA	NA	NA	NA	NA	NA	4.20349	0.0705862
F3 (F1B5) Uncoated_Ag (exposed) and F3 (F1B5) PVP_Ag (exposed)	NS	NS	0.042912	NS	NS	NS	NS	0.15145	0.702284	0.150262	0.703393	9.2484	0.00880359	1.53039	0.233905	1.67868	0.21348	0.688739	0.421573	1.01973	0.327613	22.011	0.000659055
F3 (F1B5) Uncoated_Ag (exposed) and F3 (F1B1) PVP_Ag (recovery)	NS	NS	NS	NS	NS	NS	NS	0.17654	0.683249	0.928018	0.358095	1.9554	0.195506	0.173166	0.686104	1.02198	0.335884	0.157071	0.702229	0.214408	0.653247	103.06	1.93689e-05
F3 (F1B5) Uncoated_Ag (exposed) and F3 (F1B3) PVP_Ag (recovery)	NS	NS	0.033484	NS	NS	NS	NS	0.218394	0.645582	0.165525	0.688666	10.4392	0.005226	2.36845	0.140298	3.8979	0.0630636	4.04816	0.0613714	8.71192	0.00819298	20.6241	0.000553792
F3 (F1B5) Uncoated_Ag (exposed) and F3 (F1B5) PVP_Ag (recovery)	NS	NS	NS	NS	NS	NS	NS	0.0940338	0.7654	0.280937	0.607655	0.213024	0.65536	0.00100833	0.975293	0.0559625	0.81777	3.30203	0.106717	1.17716	0.303399	21.3107	0.00243662
F3 (F1B5) Uncoated_Ag (exposed) and F3 (F1B3) Uncoated_Ag (exposed)	NS	NS	NS	NS	NS	NS	NS	0.294893	0.593416	0.0331629	0.857428	0.0510777	0.823745	0.00018567	0.98927	1.29327	0.269586	1.21698	0.288555	3.82002	0.0655207	8.26185	0.0130341
F4 (F1B5) Uncoated_Ag (exposed) and F4 (F1B3) Ag2S (exposed)	0.00052575	NS	NA	NS	NS	NS	0.013271	18.6284	0.000837967	20.6642	0.00106517	NA	NA	NA	NA	NA	NA	NA	NA	NA	NA	15.9114	0.00256381
F4 (F1B5) Uncoated_Ag (exposed) and F4 (F1B5) Ag2S (exposed)	0.0007653	NS	NA	NS	NS	NS	0.0038585	10.7329	0.0135595	950.697	6.59216e-06	NA	NA	NA	NA	NA	NA	NA	NA	NA	NA	689.512	1.24992e-05
F4 (F1B5) Uncoated_Ag (exposed) and F4 (F1B3) Ag2S (recovery)	NS	NS	NA	NS	NS	NS	0.0055475	0.933154	0.351672	94.9397	2.53816e-05	NA	NA	NA	NA	NA	NA	NA	NA	NA	NA	209.4	1.79437e-06
F4 (F1B5) Uncoated_Ag (exposed) and F4 (F1B3) Ag2S (recovery)	NS	NS	NA	NS	NS	NS	0.01286	1.98687	0.189002	0.00777704	0.932198	NA	NA	NA	NA	NA	NA	NA	NA	NA	NA	18.9861	0.0073088
F4 (F1B5) Uncoated_Ag (exposed) and F4 (F1B3) Bulk_Ag (exposed)	0.0079887	NS	NA	NS	NS	NS	0.0010151	9.56161	0.00857479	1.79874	0.20953	NA	NA	NA	NA	NA	NA	NA	NA	NA	NA	36.4455	0.00019353
F4 (F1B5) Uncoated_Ag (exposed) and F4 (F1B3) Control	NS	NS	NA	NS	NS	NA	NS	0.000405608	0.984494	165.94	0.000209412	NA	NA	NA	NA	NA	NA	NA	NA	NA	NA	8.1632	0.0460627
F4 (F1B5) Uncoated_Ag (exposed) and F4 (F1B5) Control	0.005433	NS	NA	NS	NS	NS	0.017742	9.75604	0.01081	15.0803	0.006027	NA	NA	NA	NA	NA	NA	NA	NA	NA	NA	15.1834	0.00592483
F4 (F1B5) Uncoated_Ag (exposed) and F4 (F1B5) PVP_Ag (exposed)	NS	NS	NA	NS	0.0017513	0.033215	0.046544	0.473622	0.504412	0.927322	0.372748	NA	NA	NA	NA	NA	NA	NA	NA	NA	NA	465.553	2.7291e-05
F4 (F1B5) Uncoated_Ag (exposed) and F4 (F1B3) PVP_Ag (recovery)	7.2875e-09	NS	NA	NS	3.6999e-05	NS	NS	20.7054	0.000544826	2.04707	0.182996	NA	NA	NA	NA	NA	NA	NA	NA	NA	NA	3.31176	0.102132
F4 (F1B5) Uncoated_Ag (exposed) and F4 (F1B5) PVP_Ag (recovery)	NS	NS	NA	NS	4.5668e-05	0.0006153	NS	0.511887	0.501203	1.73286	0.258408	NA	NA	NA	NA	NA	NA	NA	NA	NA	NA	284.012	0.00350249
F2 (F1B5) Uncoated_Ag (exposed) and F2 (F1B3) Uncoated_Ag (exposed)	5.229e-11	0.0070832	NA	0.0066897	0.016295	0.011873	1.2334e-08	11.7023	0.00455607	2.79466	0.128912	NA	NA	NA	NA	NA	NA	NA	NA	NA	NA	9.82065	0.0120479
F1 (F1B1) Uncoated_Ag (recovery) and F1 (F1B1) Ag2S (exposed)	0.0056212	NS	0.025411	NS	NS	0.045069	NS	30.0486	0.000924344	32.0753	0.000763684	35.332	0.000573468	18.1166	0.00376348	7.93691	0.0258751	55.6976	0.000141644	10.9763	0.0128874	31.6715	0.000792643
F1 (F1B1) Uncoated_Ag (recovery) and F1 (F1B3) Ag2S (exposed)	0.0063581	NS	NS	NS	NS	0.0065868	NS	47.5913	0.00023161	134.55	7.98212e-06	109.305	4.49182e-05	43.9626	0.000295834	2.94496	0.129854	210.386	1.76593e-06	2.93006	0.130678	75.7299	0.000127202
F1 (F1B1) Uncoated_Ag (recovery) and F1 (F1B5) Ag2S (exposed)	0.0054037	NS	NS	NS	NS	0.031892	NS	135.101	3.941e-07	11.2832	0.00725403	113.585	8.84021e-07	74.8327	5.89916e-06	0.603114	0.455369	73.9789	6.20868e-06	0.362865	0.56033	74.4633	6.03076e-06
F1 (F1B1) Uncoated_Ag (recovery) and F1 (F1B3) Ag2S (recovery)	NS	NS	NS	NS	0.033446	NS	NS	0.232391	0.654947	2.08494	0.222251	0.373021	0.574363	0.0424553	0.846817	1.16178	0.34176	0.0850104	0.785114	0.029627	0.871697	0.806934	0.419813
F1 (F1B1) Uncoated_Ag (recovery) and F1 (F1B1) Bulk_Ag (exposed)	0.015958	NS	0.045382	NS	NS	NS	NS	454.845	2.85815e-05	233.415	0.000107051	102.921	0.000531525	64.6032	0.00130048	6.51138	0.0631886	95.6013	0.000613098	1.72735	0.259047	153.243	0.000244753
F1 (F1B1) Uncoated_Ag (recovery) and F1 (F1B3) Bulk_Ag (exposed)	0.029872	NS	0.045778	NS	NS	0.023275	NS	266.273	7.90789e-07	167.418	3.82911e-06	84.1114	3.77298e-05	54.1426	0.000154847	2.42556	0.163328	84.5658	3.70726e-05	1.47026	0.264635	131.625	8.59111e-06
F1 (F1B1) Uncoated_Ag (recovery) and F1 (F1B5) Bulk_Ag (exposed)	0.00064599	NS	NS	NS	NS	0.0058706	NS	2966.05	6.80487e-07	552.159	1.94445e-05	102.309	0.000537704	83.9144	0.000788387	39.393	0.0032898	174.218	0.000190339	7.74557	0.0496616	286.366	7.14932e-05
F1 (F1B1) Uncoated_Ag (recovery) and F1 (F1B5) Bulk_Ag (recovery)	NS	NS	0.042916	NS	NS	NS	NS	606.141	1.61526e-05	61.8179	0.0014141	121.071	0.00160749	46.7476	0.00239389	23.6369	0.00826866	66.9595	0.00121473	4.13214	0.11186	86.7587	0.0026198
F1 (F1B1) Uncoated_Ag (recovery) and F1 (F1B1) Control	0.0019589	NS	0.020424	0.042892	NS	0.018862	NS	1021.88	5.70857e-06	443.134	3.01006e-05	171.005	0.000965805	137.637	0.000301946	58.6205	0.0015639	116.322	0.000419117	12.7364	0.0234005	174.063	0.000940806
F1 (F1B1) Uncoated_Ag (recovery) and F1 (F1B3) Control	0.0012946	0.023902	NS	0.05	NS	0.044632	NS	3401.68	5.17505e-07	732.936	1.10682e-05	119.607	0.000397016	134.752	0.000314697	55.0285	0.00176243	54.2358	0.0179432	20.3429	0.0107375	421.892	3.31831e-05
F1 (F1B1) Uncoated_Ag (recovery) and F1 (F1B5) Control	0.002172	NS	NA	0.049216	NS	0.01964	NS	1187.15	4.23353e-06	213.146	0.000128037	NA	NA	NA	NA	NA	NA	NA	NA	NA	NA	342.778	5.00871e-05
F1 (F1B1) Uncoated_Ag (recovery) and F1 (F1B1) PVP_Ag (exposed)	5.5028e-06	0.0051703	0.017795	0.014346	NS	0.010678	0.014097	23.8772	0.00178049	35.1013	0.000584779	199.696	0.000145563	62.489	9.83663e-05	72.9376	5.99112e-05	144.928	0.000272978	15.3434	0.00577079	269.047	8.08742e-05
F1 (F1B1) Uncoated_Ag (recovery) and F1 (F1B3) PVP_Ag (exposed)	NS	NS	0.010635	NS	NS	0.046189	0.046826	10.096	0.0501934	22.2787	0.0180119	0.95122	0.40134	10.3973	0.0484188	61.0226	0.00436706	78.2988	0.00304244	20.224	0.0205258	1.9472	0.257242
F1 (F1B1) Uncoated_Ag (recovery) and F1 (F1B5) PVP_Ag (exposed)	3.4883e-05	0.015008	NS	NS	NS	0.031601	NS	4803.89	6.61845e-06	873.721	8.50403e-05	76.7242	0.00313373	70.1291	0.00357081	27.0558	0.0138075	62.1619	0.015709	4.37728	0.12751	293.155	0.000434027
F1 (F1B1) Uncoated_Ag (recovery) and F1 (F1B1) PVP_Ag (recovery)	0.0095516	NS	0.039625	NS	NS	NS	NS	702.255	1.20517e-05	62.1876	0.00139818	158.727	0.000228469	43.8264	0.00269988	12.4922	0.0241341	83.6243	0.000793658	5.40136	0.0807742	120.468	0.000391512
F1 (F1B1) Uncoated_Ag (recovery) and F1 (F1B3) PVP_Ag (recovery)	NS	NS	NS	NS	NS	NS	NS	44.7139	0.00260099	85.7731	0.000755832	6.58338	0.0622541	0.00141464	0.9718	0.18968	0.685654	0.187849	0.687062	0.00382332	0.953662	2.65083	0.178827
F1 (F1B1) Uncoated_Ag (recovery) and F1 (F1B5) PVP_Ag (recovery)	0.049885	NS	0.033963	NS	NS	0.0034241	NS	312.217	6.0259e-05	495.026	2.41584e-05	194.083	0.000153959	105.702	0.000504753	25.3479	0.00730943	168.374	0.000203515	11.8871	0.0261077	293.077	6.82923e-05
F1 (F1B1) Uncoated_Ag (recovery) and F1 (F1B1) Uncoated_Ag (exposed)	NS	NS	1.8713e-09	1.6044e-12	2.3007e-12	6.5583e-05	0.044487	67.6423	0.00119146	2.80343	0.169375	1471.41	2.75878e-06	1639.68	2.22264e-06	5818.67	1.77013e-07	5.44752	0.0799021	0.3958	0.563408	68.2802	0.00117032
F1 (F1B1) Uncoated_Ag (recovery) and F1 (F1B3) Uncoated_Ag (exposed)	NS	NS	NS	NS	NS	NS	NS	1.0766	0.339454	0.498511	0.506631	4.59182	0.075851	0.812935	0.401995	0.56204	0.481789	0.0873271	0.777563	0.214419	0.659645	2.46191	0.167687
F1 (F1B1) Uncoated_Ag (recovery) and F1 (F1B3) Uncoated_Ag (exposed)	0.0052883	NS	0.015852	0.023425	NS	0.0031514	0.010788	289.369	7.00335e-05	158.768	0.000228353	232.243	0.000108119	123.325	0.000374047	46.5241	0.00241542	226.37	0.000113718	50.2519	0.00209084	326.573	5.51287e-05
F1 (F1B1) Uncoated_Ag (recovery) and F2 (F1B1) Ag2S (exposed)	NS	NS	6.0016e-09	5.979e-05	2.4357e-06	2.1377e-08	NS	0.476311	0.50138	0.744134	0.401922	16.3353	0.0010651	6.04724	0.0265613	13.708	0.00212845	13.8173	0.00229791	0.160609	0.694247	10.5792	0.00629703
F1 (F1B1) Uncoated_Ag (recovery) and F2 (F1B3) Ag2S (exposed)	NS	NS	1.8455e-07	5.4332e-08	7.3382e-06	0.0012492	NS	0.706468	0.413004	0.0794889	0.781605	11.8748	0.00393598	10.8459	0.00429155	11.5745	0.0042947	2.80978	0.113118	0.866872	0.365659	7.6829	0.0169053
F1 (F1B1) Uncoated_Ag (recovery) and F2 (F1B3) Ag2S (exposed)	NS	0.046476	3.6869e-08	5.0481e-06	1.8802e-07	1.8864e-05	NS	0.798586	0.390649	1.05567	0.32447	12.5895	0.00356891	6.73585	0.0222009	13.8956	0.00253285	5.25427	0.0407676	0.557706	0.468478	8.2824	0.0164442
F1 (F1B1) Uncoated_Ag (recovery) and F2 (F1B1) Ag2S (recovery)	NS	0.046799	4.4427e-07	0.020813	2.5585e-05	8.789e-06	NS	5.2846e-05	0.99431	1.14503	0.302695	11.0999	0.00494105	1.32885	0.26705	7.21492	0.0169251	5.99615	0.0292842	0.304305	0.589321	7.06829	0.0222412
F1 (F1B1) Uncoated_Ag (recovery) and F2 (F1B3) Ag2S (recovery)	NS	NS	5.2031e-10	2.0673e-05	2.4107e-06	2.8103e-07	NS	0.00703589	0.934078	0.433105	0.518364	22.6379	0.000136829	8.18535	0.00999846	16.9234	0.000590833	14.8545	0.00116231	0.0977646	0.757935	10.8318	0.00431153
F1 (F1B1) Uncoated_Ag (recovery) and F2 (F1B3) Ag2S (recovery)	0.037839	NS	0.0011595	0.039447	0.0049118	0.0045078	NS	1.01957	0.328632	0.0161692	0.9004	2.71017	0.119208	0.964315	0.340719	2.61899	0.125132	1.95911	0.183376	0.217905	0.647349	1.86911	0.196641
F1 (F1B1) Uncoated_Ag (recovery) and F2 (F1B1) Bulk_Ag (exposed)	0.047262	NS	0.0034407	0.0008177	0.001668	0.0020922	NS	0.7882	0.395497	0.0773547	0.785289	2.13465	0.16775	3.08303	0.106881	3.58823	0.0825394	2.28048	0.161944	0.430822	0.523035	3.46244	0.0998136
F1 (F1B1) Uncoated_Ag (recovery) and F2 (F1B3) Bulk_Ag (exposed)	NS	0.0010534	NS	0.0069836	0.025022	NS	1.6127e-08	0.245098	0.627721	1.31278	0.26874	0.493556	0.492441	1.75243	0.204175	2.1668	0.160416	0.291555	0.597152	9.28854	0.00868917	1.39198	0.260933
F1 (F1B1) Uncoated_Ag (recovery) and F2 (F1B1) Bulk_Ag (recovery)	NS	0.00114	0.0014095	2.8831e-05	0.042109	2.928e-05	0.0026664	0.304814	0.594322	1.67865	0.224212	3.1502	0.106307	4.20355	0.0674793	0.790257	0.394903	4.50875	0.0664744	1.99415	0.188261	0.0139011	0.909456
F1 (F1B1) Uncoated_Ag (recovery) and F2 (F1B3) Bulk_Ag (recovery)	NS	NS	0.001286	0.0055552	0.0027484	NA	NS	0.438635	0.524377	0.719675	0.416095	3.30023	0.0993182	1.91935	0.196049	3.69609	0.0834604	NA	NA	NA	NA	1.95518	0.195528
F1 (F1B1) Uncoated_Ag (recovery) and F2 (F1B1) Control	NS	NS	1.7088e-07	2.1321e-05	7.3033e-05	3.945e-07	NS	0.0382824	0.848151	0.840712	0.37589	10.4213	0.00724347	5.89229	0.030479	8.34052	0.0126971	9.15577	0.0115345	0.0402206	0.844153	5.46279	0.0442182
F1 (F1B1) Uncoated_Ag (recovery) and F2 (F1B3) Control	NS	0.040645	1.2851e-09	3.2914e-07	1.7201e-09	2.1e-06	NS	0.572174	0.461112	1.35289	0.261828	18.902	0.000498654	10.2277	0.00560029	23.8716	0.000164864	8.68507	0.0122111	1.23361	0.283119	7.8989	0.0169534
F1 (F1B1) Uncoated_Ag (recovery) and F2 (F1B5) Control	NS	0.011893	7.3042e-05	4.8296e-10	2.6111e-10	5.0905e-09	0.00011956	0.914805	0.355069	2.07748	0.170037	4.24673	0.0637818	11.6519	0.00462103	19.6635	0.000673709	15.137	0.00163159	3.90737	0.066758	6.6651	0.0296146
F1 (F1B1) Uncoated_Ag (recovery) and F2 (F1B1) PVP_Ag (exposed)	3.9391e-05	0.00031985	4.0229e-06	3.9109e-05	3.8903e-06	0.00018698	NS	3.92819	0.0730233	3.39188	0.0903572	8.12269	0.0146219	5.08932	0.0435275	10.5684	0.00694473	3.59521	0.0945333	0.743624	0.405406	3.87731	0.0896116
F1 (F1B1) Uncoated_Ag (recovery) and F2 (F1B3) PVP_Ag (exposed)	NS	NS	4.4861e-10	1.8227e-06	8.6051e-07	1.4499e-09	NS	0.0214396	0.885537	0.882948	0.361366	19.9988	0.000385223	9.13056	0.00810434	16.0726	0.00101256	17.7641	0.000750221	0.102147	0.753403	12.5948	0.00320785
F1 (F1B1) Uncoated_Ag (recovery) and F2 (F1B5) PVP_Ag (exposed)	0.038818	0.025838	5.5179e-07	4.0825e-06	3.6087e-07	1.0926e-07	NS	1.13003	0.308693	1.43078	0.252999	10.2247	0.0069998	6.55743	0.0237055	12.5089	0.00364749	10.9757	0.00619044	0.504209	0.490199	9.65207	0.00998268
F1 (F1B1) Uncoated_Ag (recovery) and F2 (F1B1) PVP_Ag (recovery)	NS	NS	3.3403e-06	0.0016581	8.0116e-05	5.3663e-06	NS	0.0546972	0.819025	0.236741	0.63467	8.92258	0.0104967	3.2072	0.0966155	8.16668	0.0134558	7.81886	0.016157	0.00841909	0.928291	5.098	0.0452605
F1 (F1B1) Uncoated_Ag (recovery) and F1 (F1B3) PVP_Ag (recovery)	0.012891	NS	5.5631e-11	1.1194e-07	2.8791e-07	3.5096e-08	0.022482	1.54276	0.23107	0.428143	0.521656	24.6806	9.95128e-05	10.7056	0.00449411	16.8189	0.000834656	11.3104	0.00395648	1.46655	0.242457	12.1254	0.00405038
F1 (F1B1) Uncoated_Ag (recovery) and F1 (F1B5) PVP_Ag (recovery)	6.7159e-07	NS	6.3764e-06	4.6016e-10	3.7671e-06	1.1495e-05	0.00036962	5.45763	0.0376473	0.179985	0.679564	6.48746	0.0290104	11.3699	0.00555036	8.83822	0.013976	4.96544	0.0564442	3.2887	0.0929001	3.95945	0.0869122
F2 (F1B1) Uncoated_Ag (recovery) and F2 (F1B1) Uncoated_Ag (exposed)	2.2394e-05	NS	0.00058572	4.1733e-05	7.549e-05	NS	0.036397	4.87921	0.0431565	0.468825	0.502758	3.9081	0.0627499	6.45401	0.0218192	6.82163	0.0176547	0.153055	0.701134	1.26322	0.275043	3.67278	0.0916158
F2 (F1B1) Uncoated_Ag (recovery) and F2 (F1B3) Uncoated_Ag (exposed)	7.5433e-07	NS	0.033049	NS	0.02218	1.1461e-07	NS	6.95375	0.0167424	0.119394	0.735675	1.25326	0.276884	0.745722	0.399195	1.75899	0.201334	9.12425	0.0128814	0.0374647	0.849119	4.32308	0.0712035
F2 (F1B1) Uncoated_Ag (recovery) and F2 (F1B3) Uncoated_Ag (exposed)	6.4754e-07	NS	0.0043087	0.00024464	7.6332e-06	0.040932	0.0092402	7.27846	0.0152429	0.0385985	0.846576	2.01139	0.175306	2.72283	0.115357	5.64173	0.0282196	0.799705	0.388766	1.64889	0.214548	0.821687	0.386009
F3 (F1B1) Uncoated_Ag (recovery) and F3 (F1B3) Ag2S (exposed)	0.0053298	NS	NS	NS	NS	NS	NS	26.3787	5.87257e-05	5.0159	0.0372709	2.751	0.113611	0.754208	0.395985	35.5684	9.69467e-06	2.27924	0.147567	2.05564	0.167896	6.63361	0.0185245
F3 (F1B1) Uncoated_Ag (recovery) and F3 (F1B5) Ag2S (exposed)	NS	NS	NS	NS	NS	NS	NS	190.781	7.70374e-08	14.1395	0.00372064	97.5662	1.77936e-06	6.76538	0.0264446	4.81157	0.0530185	0.697689	0.423069	2.34681	0.156542	1.03645	0.332646
F3 (F1B1) Uncoated_Ag (recovery) and F3 (F1B3) Ag2S (recovery)	0.0055591	NS	NS	NS	NS	NS	NS	107.77	5.00622e-09	13.4181	0.0017791	25.7029	7.98423e-05	0.116893	0.736388	36.1131	1.10547e-05	9.54292	0.00632753	3.57421	0.0748936	16.7803	0.00067767
F3 (F1B1) Uncoated_Ag (recovery) and F3 (F1B5) Ag2S (recovery)	NS	NS	NS	NS	NS	NS	NS	6.34056	0.0256986	1.43494	0.252344	33.0622	6.70997e-05	19.0108	0.000772397	31.5662	8.36231e-05	1.00245	0.334991	18.2565	0.00090799	21.9773	0.000424317
F3 (F1B1) Uncoated_Ag (recovery) and F3 (F1B3) Bulk_Ag (exposed)	NS	0.025584	NS	0.011052	0.002791	7.4738e-09	0.02157	0.51048	0.483618	3.803	0.0669108	1.89445	0.184706	3.4203	0.0800186	6.59269	0.0188406	6.45771	0.0199273	3.61236	0.0726326	4.9374	0.0393402
F3 (F1B1) Uncoated_Ag (recovery) and F3 (F1B1) Control	NS	NS	NA	NS	NS	NS	NS	2.44567	0.148915	0.0681416	0.799359	NA	NA	NA	NA	NA	NA	NA	NA	NA	NA	28.5826	0.000325327
F3 (F1B1) Uncoated_Ag (recovery) and F3 (F1B3) Control	NS	NS	NS	0.022793	NS	NS	0.0076608	0.0039235	0.950831	13.2524	0.00220301	126.754	4.47373e-08	23.0995	0.000193865	15.9254	0.00105248	12.9485	0.00290765	24.1453	0.000155788	59.0745	5.65142e-06
F3 (F1B1) Uncoated_Ag (recovery) and F3 (F1B5) Control	NS	NS	NS	NS	NS	NS	NS	2.86858	0.109699	0.000134395	0.990894	40.7356	1.2315e-05	0.253657	0.622343	3.01471	0.102999	0.126228	0.727322	0.35882	0.557549	0.0281563	0.869324
F3 (F1B1) Uncoated_Ag (recovery) and F3 (F1B3) PVP_Ag (exposed)	0.00077676	NS	0.00079465	NA	0.041827	NA	1.3053e-05	432.619	1.46245e-09	54.5691	7.7143e-05	480.82	8.7138e-10	NA	NA	NA	NA	NA	NA	NA	NA	24.8298	0.000551017
F3 (F1B1) Uncoated_Ag (recovery) and F3 (F1B5) PVP_Ag (exposed)	0.044383	NS	NS	NS	NS	NS	NS	42.4201	7.15065e-06	5.34182	0.0344748	124.396	1.1672e-08	5.2383	0.0360344	0.920161	0.351705	2.32873	0.147812	0.380544	0.545991	0.46499	0.506426
F3 (F1B1) Uncoated_Ag (recovery) and F3 (F1B1) PVP_Ag (recovery)	NS	NS	NS	NS	NS	NS	NS	158.131	1.87891e-07	30.1941	0.000263661	33.1784	0.000182637	1.80217	0.20913	2.07329	0.180459	2.5971	0.138136	0.000314401	0.986202	1.15291	0.308166
F3 (F1B1) Uncoated_Ag (recovery) and F3 (F1B3) PVP_Ag (recovery)	NS	NS	NS	NS	NS	NS	NS	9.19219	0.00685972	0.220701	0.643853	47.8754	2.48112e-06	5.59342	0.0288214	3.04359	0.0972118	0.0529565	0.820591	8.17385	0.0100426	1.53544	0.233168
F3 (F1B1) Uncoated_Ag (recovery) and F3 (F1B5) PVP_Ag (recovery)	NS	NS	NS	NS	NS	NS	NS	66.6081	9.88102e-06	12.2691	0.00570045	0.134353	0.721597	0.325418	0.58096	2.73383	0.129248	0.203875	0.661245	10.762	0.00828117	3.73155	0.0822
F3 (F1B1) Uncoated_Ag (recovery) and F3 (F1B3) Uncoated_Ag (exposed)	0.012009	NS	NS	NS	NS	NS	NS	5.79748	0.0263737	0.174995	0.680401	0.355149	0.558246	0.268987	0.61	0.643946	0.432209	12.1164	0.00308578	2.75797	0.113184	69.9552	3.09909e-07
F3 (F1B1) Uncoated_Ag (recovery) and F3 (F1B5) Uncoated_Ag (exposed)	NS	NS	NS	NS	NS	NS	NS	8.99579	0.00849192	0.661579	0.427942	0.488068	0.49548	0.191655	0.667395	0.578764	0.457863	4.67655	0.0483736	0.589577	0.453766	86.3259	4.19315e-07
F4 (F1B1) Uncoated_Ag (recovery) and F4 (F1B3) Ag2S (exposed)	NS	NS	0.00022997	0.0028864	0.0014845	0.047862	3.4105e-05	2.59431	0.126797	4.11855	0.0593895	7.09258	0.0177179	3.59687	0.0760923	5.52109	0.0319548	5.42146	0.033328	11.3313	0.00393063	7.33286	0.0161992
F4 (F1B1) Uncoated_Ag (recovery) and F4 (F1B5) Ag2S (exposed)	NS	NS	0.0037955	NS	NS	NS	NS	0.0485934	0.829964	0.0984591	0.760134	2.62589	0.139585	0.870507	0.372794	0.577509	0.464829	0.97391	0.346983	1.54238	0.242601	1.3167	0.280773
F4 (F1B1) Uncoated_Ag (recovery) and F4 (F1B3) Ag2S (recovery)	7.9538e-05	NS	0.00013926	0.0014026	0.0010007	NS	0.00013628	8.38496	0.010535	3.65831	0.0780751	6.5292	0.0239543	4.1647	0.0581308	5.96792	0.0265454	0.0143174	0.906344	10.6217	0.00492585	3.61255	0.0865267
F4 (F1B1) Uncoated_Ag (recovery) and F4 (F1B5) Ag2S (recovery)	0.0008047	0.017698	0.00034187	0.012447	0.0078679	NS	0.00053167	9.50593	0.0087249	8.41139	0.0124022	5.25401	0.0407717	2.0858	0.172341	3.17285	0.0982351	2.29768	0.157764	7.19156	0.0188395	3.73378	0.0821213
F4 (F1B1) Uncoated_Ag (recovery) and F4 (F1B3) Bulk_Ag (exposed)	0.014223	NS	0.00045051	0.010582	0.023373	NS	0.0011824	6.13558	0.0247935	5.26567	0.0356143	5.81815	0.0301623	2.62759	0.124559	2.79291	0.114123	3.54978	0.0790847	7.44763	0.0148605	4.66959	0.0499493
F4 (F1B1) Uncoated_Ag (recovery) and F4 (F1B3) Control	0.00014507	0.0041281	0.00063803	0.0036507	0.0095551	NA	0.00058406	10.7085	0.00839645	10.9459	0.00789988	3.66449	0.0878569	2.1797	0.170624	2.32246	0.158497	NA	NA	NA	NA	5.03879	0.0514447
F4 (F1B1) Uncoated_Ag (recovery) and F4 (F1B5) Control	NS	NS	0.00071589	0.0054633	0.0091356	NS	0.00032903	2.99843	0.10699	2.83633	0.115998	3.98491	0.0738512	2.56597	0.133195	3.02798	0.105442	2.29979	0.153326	7.31415	0.0180396	2.80866	0.124692
F4 (F1B1) Uncoated_Ag (recovery) and F4 (F1B5) PVP_Ag (exposed)	2.4396e-05	NS	NS	0.026246	NS	NS	0.0002274	9.7954	0.00688549	0.0893254	0.770149	0.00144635	0.9702	1.22676	0.286705	0.0787162	0.783148	0.998614	0.335884	5.93045	0.0314295	1.44324	0.260276
F4 (F1B1) Uncoated_Ag (recovery) and F4 (F1B3) PVP_Ag (recovery)	NS	NS	NS	0.013527	NS	NS	2.3965e-06	0.709311	0.412085	1.04551	0.321757	0.116438	0.738383	1.67955	0.213368	0.417208	0.528092	0.0962428	0.76039	8.06998	0.0118042	0.052997	0.821806
F4 (F1B1) Uncoated_Ag (recovery) and F4 (F1B5) PVP_Ag (recovery)	0.015007	0.014962	NS	NS	0.03195	0.0018186	2.2987e-05	3.91609	0.0791984	7.34834	0.0219042	0.530243	0.485018	0.524101	0.487487	1.22018	0.295195	6.97812	0.029639	6.80899	0.0260674	0.0311543	0.864895
F4 (F1B1) Uncoated_Ag (recovery) and F4 (F1B3) Uncoated_Ag (exposed)	0.04484	NS	NS	NS	NS	0.040154	NS	1.16788	0.295858	0.739419	0.403381	0.168988	0.686826	0.233911	0.635192	0.231048	0.637255	1.75951	0.203309	0.179808	0.677184	0.0166165	0.899267
F4 (F1B1) Uncoated_Ag (recovery) and F4 (F1B5) Uncoated_Ag (exposed)	1.4311e-06	NS	NA	0.0011539	0.0041879	NS	8.4567e-10	14.6085	0.00211663	4.48571	0.0602311	NA	NA	NA	NA	NA	NA	NA	NA	NA	NA	3.96307	0.074528
F2 (F1B3) Uncoated_Ag (recovery) and F2 (F1B1) Ag2S (exposed)	NS	0.019934	1.1328e-12	NS	0.0001884	0.0085418	NS	0.155029	0.698973	0.908245	0.356746	33.0826	6.69026e-05	0.778291	0.393685	3.17363	0.0938246	3.18543	0.0959744	0.0498398	0.826354	190.54	7.75039e-08
F2 (F1B3) Uncoated_Ag (recovery) and F2 (F1B3) Ag2S (exposed)	0.0099022	NS	6.8347e-11	0.0087598	0.00041535	NS	NS	1.38552	0.254493	0.0139082	0.907685	24.5204	0.000335362	2.56538	0.130071	2.6577	0.123864	0.000734394	0.978715	0.0883406	0.770122	151.59	6.18513e-07
F2 (F1B3) Uncoated_Ag (recovery) and F2 (F1B3) Ag2S (exposed)	NS	0.0076463	1.4145e-11	0.032165	1.5797e-05	NS	NS	0.447187	0.515373	0.97689	0.34421	24.9793	0.000403846	1.49572	0.246886	3.66175	0.0763457	0.672767	0.428081	0.0300256	0.865101	162.836	4.20492e-06
F2 (F1B3) Uncoated_Ag (recovery) and F2 (F1B1) Ag2S (recovery)	NS	0.0063702	1.8825e-10	NS	0.0013085	NS	0.027945	0.0655363	0.801428	1.16076	0.300895	23.2803	0.000415518	0.00950878	0.923806	1.99198	0.177284	0.756076	0.400329	1.0534	0.320992	165.155	1.2696e-06
F2 (F1B3) Uncoated_Ag (recovery) and F2 (F1B3) Ag2S (recovery)	NS	NS	4.2749e-14	NS	0.00026894	NS	NS	0.221557	0.642949	0.790142	0.385782	45.7221	3.32324e-06	0.919749	0.350983	3.74032	0.0673911	2.05403	0.168945	0.160305	0.693342	105.506	6.69599e-08
F2 (F1B3) Uncoated_Ag (recovery) and F2 (F1B3) Ag2S (recovery)	NS	NS	1.8458e-06	NS	NS	NS	0.039666	0.591143	0.452527	0.1715	0.684643	6.2728	0.0252435	0.0564525	0.815635	0.545961	0.470053	0.0077081	0.931282	0.887692	0.361031	11.295	0.00837853
F2 (F1B3) Uncoated_Ag (recovery) and F2 (F1B1) Bulk_Ag (exposed)	NS	NS	1.4079e-05	NS	0.02477	NS	0.016478	0.507683	0.489767	0.00302694	0.95703	5.09715	0.0452754	0.42934	0.528703	0.826539	0.379822	0.0957657	0.763323	1.09335	0.314783	80.6423	0.000285667
F2 (F1B3) Uncoated_Ag (recovery) and F2 (F1B3) Bulk_Ag (exposed)	NS	0.019452	NS	8.3955e-07	0.00058618	2.9569e-05	1.9225e-11	0.0638202	0.803586	0.492228	0.493678	0.105583	0.750034	5.76413	0.0308181	2.42529	0.137812	4.47187	0.0516085	10.3453	0.00621429	0.791721	0.396741
F2 (F1B3) Uncoated_Ag (recovery) and F2 (F1B1) Bulk_Ag (recovery)	NS	0.009315	1.3612e-05	0.022542	0.0043059	1.527e-09	0.029478	0.581005	0.461951	0.618713	0.45174	7.17362	0.027997	1.186	0.307854	0.913262	0.359781	10.1655	0.0128354	0.804061	0.390958	6.65251	0.0613763
F2 (F1B3) Uncoated_Ag (recovery) and F2 (F1B3) Bulk_Ag (recovery)	NS	0.017352	1.2127e-05	NS	0.025312	NA	NS	0.24272	0.631935	0.635663	0.445809	7.6003	0.0247946	0.196996	0.668916	0.781182	0.395687	NA	NA	NA	NA	54.3196	0.00072252
F2 (F1B3) Uncoated_Ag (recovery) and F2 (F1B1) Control	NS	0.014526	1.1297e-10	NS	0.0023819	0.01395	NS	0.00353582	0.953424	0.883586	0.365758	20.5075	0.00109389	1.11802	0.313013	1.82978	0.197598	2.26134	0.160796	0.10027	0.756533	100.728	5.67336e-05
F2 (F1B3) Uncoated_Ag (recovery) and F2 (F1B3) Control	NS	0.0046617	1.7035e-13	0.017458	4.1714e-07	0.047987	NS	0.206643	0.655162	1.42018	0.251888	38.0134	2.45341e-05	2.29372	0.152145	6.22087	0.0232233	1.58707	0.231695	0.144037	0.70929	179.323	9.25571e-07
F2 (F1B3) Uncoated_Ag (recovery) and F2 (F1B5) Control	NS	0.0011043	2.1242e-07	0.00017788	4.7719e-08	0.0039796	0.0065882	0.442943	0.515186	1.84843	0.195462	8.22986	0.0185137	4.16361	0.0660481	5.79743	0.0304119	3.84002	0.0702615	1.56774	0.229708	118.477	3.56487e-05
F2 (F1B3) Uncoated_Ag (recovery) and F2 (F1B1) PVP_Ag (exposed)	0.00015947	2.2938e-05	4.4325e-09	NS	0.00017403	NS	NS	3.2717	0.0936608	2.44759	0.146	17.0671	0.00204017	1.01539	0.337375	2.61082	0.130134	0.921389	0.365219	0.0992244	0.758172	70.5187	0.00110043
F2 (F1B3) Uncoated_Ag (recovery) and F2 (F1B3) PVP_Ag (exposed)	NS	0.017098	5.325e-14	0.039528	8.8257e-05	0.0026639	NS	0.0359803	0.851803	1.05669	0.320263	39.7228	1.94683e-05	1.76911	0.204755	3.73015	0.0702856	4.57681	0.0492586	0.109497	0.745012	271.248	4.24488e-09
F2 (F1B3) Uncoated_Ag (recovery) and F2 (F1B5) PVP_Ag (exposed)	NS	0.003353	3.1446e-10	0.028884	2.7715e-05	0.010587	NS	0.674078	0.425394	1.2886	0.278471	21.0802	0.000775851	1.47191	0.250454	3.37831	0.0873702	2.66876	0.128279	0.0234153	0.880732	105.266	7.00598e-06
F2 (F1B3) Uncoated_Ag (recovery) and F2 (F1B1) PVP_Ag (recovery)	NS	NS	2.5803e-09	NS	0.0025679	NS	NS	0.00048941	0.982662	0.404789	0.536573	19.2726	0.00108089	0.201366	0.662332	1.79621	0.201518	1.25801	0.283971	0.325817	0.577867	81.6095	1.80273e-05
F2 (F1B3) Uncoated_Ag (recovery) and F2 (F1B3) PVP_Ag (recovery)	0.044498	0.042762	4.1377e-15	0.012522	3.5009e-05	0.017378	NS	0.989387	0.332392	0.71391	0.410606	48.8471	3.05389e-06	2.42876	0.139973	4.10254	0.0588128	2.16475	0.160602	0.26667	0.612227	117.93	7.42832e-07
F2 (F1B3) Uncoated_Ag (recovery) and F2 (F1B5) PVP_Ag (recovery)	3.0743e-06	NS	1.9781e-08	9.7404e-05	9.8367e-05	0.012498	0.011817	4.79203	0.0460332	0.28484	0.605205	12.4863	0.0076915	4.36052	0.0633216	2.37983	0.151174	1.6994	0.228627	1.28976	0.276596	71.6091	0.00106863
F2 (F1B3) Uncoated_Ag (recovery) and F2 (F1B1) Uncoated_Ag (exposed)	0.00010279	0.02252	5.1892e-07	NS	0.004009	0.023114	NS	3.96983	0.0626316	0.740479	0.402218	9.32077	0.00719303	0.799782	0.386275	1.7967	0.195921	1.16721	0.29704	0.167342	0.687059	82.9098	0.00026745
F2 (F1B3) Uncoated_Ag (recovery) and F2 (F1B3) Uncoated_Ag (exposed)	3.6265e-06	NS	0.00013275	NS	NS	0.004037	NS	5.90432	0.0246451	0.250851	0.626347	4.33002	0.0528791	0.202121	0.659045	0.251226	0.62197	2.82018	0.124009	0.145558	0.708167	91.7558	0.000210039
F2 (F1B3) Uncoated_Ag (recovery) and F2 (F1B5) Uncoated_Ag (exposed)	3.1058e-06	NS	1.0571e-05	NS	0.00068887	NS	NS	6.15369	0.0226438	0.212874	0.650735	5.09859	0.0404385	0.134805	0.718032	2.02551	0.17009	0.11137	0.744349	0.376715	0.546646	5.53616	0.0508696
F2 (F1B3) Uncoated_Ag (recovery) and F2 (F1B1) Uncoated_Ag (recovery)	NS	NS	NS	0.015047	NS	0.0025748	NS	0.0564189	0.815263	0.0859202	0.773446	0.83006	0.377675	1.12849	0.306079	0.235686	0.633537	2.10587	0.168772	0.21265	0.650905	2.15384	0.176271
F3 (F1B3) Uncoated_Ag (recovery) and F3 (F1B3) Ag2S (exposed)	NS	NS	0.0016444	NS	NS	0.010752	NS	0.116904	0.735064	0.0447141	0.834245	5.33755	0.0290654	1.93682	0.175374	0.71334	0.405759	4.95569	0.035651	1.1206	0.299168	4.83102	0.0378394
F3 (F1B3) Uncoated_Ag (recovery) and F3 (F1B3) Ag2S (exposed)	NS	NS	0.0010565	0.03524	NS	NS	NS	0.0158539	0.901197	0.0483753	0.828697	3.83529	0.0668009	1.65474	0.214615	1.55485	0.228404	1.38576	0.257464	1.17778	0.292129	2.67593	0.122681
F3 (F1B3) Uncoated_Ag (recovery) and F3 (F1B3) Ag2S (recovery)	NS	NS	0.00052395	0.040052	NS	NS	NS	0.128645	0.722738	0.0720235	0.790706	6.31522	0.0187857	2.26236	0.144603	0.893112	0.353336	2.28903	0.143912	1.80675	0.190511	4.80296	0.0387993
F3 (F1B3) Uncoated_Ag (recovery) and F3 (F1B3) Ag2S (recovery)	NS	NS	6.8017e-05	0.0020856	0.0064127	0.003308	0.0038231	0.40123	0.533293	1.63206	0.216808	6.58088	0.018458	4.12175	0.0551925	4.42739	0.0475893	5.12779	0.036129	3.51889	0.0746437	7.84635	0.011808
F3 (F1B3) Uncoated_Ag (recovery) and F3 (F1B3) Bulk_Ag (exposed)	NS	NS	NS	NS	NS	0.00082463	NS	0.374903	0.545466	0.602703	0.445133	0.179735	0.675089	0.19227	0.664523	0.673101	0.419157	2.08918	0.161278	0.0164302	0.898956	0.0507519	0.82375
F3 (F1B3) Uncoated_Ag (recovery) and F3 (F1B1) Control	NS	NS	NA	0.0017338	0.014422	0.01751	0.0018118	0.367916	0.551717	0.634195	0.437478	NA	NA	NA	NA	NA	NA	NA	NA	NA	NA	4.66224	0.0474378
F3 (F1B3) Uncoated_Ag (recovery) and F3 (F1B3) Control	0.015716	NS	3.4879e-05	4.3402e-06	8.0328e-05	0.00010561	1.3325e-07	1.52263	0.229169	3.66035	0.0688248	7.22288	0.0141585	10.0373	0.00414788	9.9578	0.00427566	9.54895	0.0060261	12.4812	0.00169837	8.61624	0.00924283
F3 (F1B3) Uncoated_Ag (recovery) and F3 (F1B5) Control	NS	NS	6.434e-05	NS	NS	0.0080737	0.012941	0.510718	0.481722	1.64503	0.212987	7.33626	0.0128298	0.60015	0.446768	0.000103509	0.99197	4.38461	0.0492095	2.89344	0.101864	4.45283	0.0491011
F3 (F1B3) Uncoated_Ag (recovery) and F3 (F1B3) PVP_Ag (exposed)	2.9458e-07	NS	NS	NA	NS	NA	1.1419e-09	5.28671	0.0336768	2.25759	0.155179	1.29658	0.270632	NA	NA	NA	NA	NA	NA	NA	NA	2.16224	0.159705
F3 (F1B3) Uncoated_Ag (recovery) and F3 (F1B5) PVP_Ag (exposed)	NS	NS	2.4876e-05	0.0025694	0.011727	0.031213	0.008315	0.00235739	0.961677	0.403675	0.531751	8.24854	0.00885529	4.3951	0.0467631	4.05221	0.0554613	2.96507	0.100512	3.0883	0.091608	4.82619	0.0406375
F3 (F1B3) Uncoated_Ag (recovery) and F3 (F1B1) PVP_Ag (recovery)	NS	NS	0.011026	NS	NS	NS	NS	0.00111163	0.973769	0.000845883	0.977157	2.30546	0.147297	1.12065	0.30378	1.33569	0.262906	0.94862	0.345517	0.801577	0.382439	1.97298	0.180501
F3 (F1B3) Uncoated_Ag (recovery) and F3 (F1B3) PVP_Ag (recovery)	NS	NS	6.303e-06	0.00041663	0.0038979	0.0011979	4.5919e-05	0.189422	0.666857	1.52538	0.228288	10.1875	0.00391779	6.51893	0.0166375	6.13095	0.0198456	7.21829	0.0131705	8.36685	0.00746446	9.01426	0.00678487
F3 (F1B3) Uncoated_Ag (recovery) and F3 (F1B5) PVP_Ag (recovery)	NS	NS	NS	NS	NS	0.03199	NS	1.90781e-05	0.996563	0.042828	0.83866	1.04743	0.320443	0.845932	0.369868	0.566202	0.4615	2.28606	0.151321	0.153505	0.699808	1.60351	0.224718
F3 (F1B3) Uncoated_Ag (recovery) and F3 (F1B1) Uncoated_Ag (exposed)	NS	NS	0.018163	0.013172	0.0037643	NS	0.0002137	0.0252164	0.875011	1.03388	0.31899	2.75139	0.109187	3.232	0.0834053	5.2099	0.0305565	0.62271	0.438861	6.4946	0.016821	2.61773	0.120598
F3 (F1B3) Uncoated_Ag (recovery) and F3 (F1B3) Uncoated_Ag (exposed)	NS	NS	NS	0.023829	NS	NS	NS	0.0368117	0.849463	0.663111	0.424191	1.47137	0.237994	2.3917	0.135067	2.01912	0.168193	1.54611	0.228836	1.64231	0.212253	1.15583	0.296533
F3 (F1B3) Uncoated_Ag (recovery) and F3 (F1B5) Uncoated_Ag (exposed)	0.016717	NS	0.01253	0.043849	0.037871	0.0033565	0.023836	1.51576	0.230191	1.76249	0.197926	2.99723	0.096802	1.98855	0.171322	2.9112	0.100876	5.79034	0.0254047	2.43805	0.131515	7.15605	0.0141705
F4 (F1B3) Uncoated_Ag (recovery) and F4 (F1B3) Ag2S (exposed)	NS	NS	0.0035475	0.039769	0.016925	0.035141	0.00030275	2.68676	0.125148	35.9267	4.49047e-05	434.283	2.25949e-11	67.7315	1.63754e-06	139.408	2.53749e-08	40.0135	2.63531e-05	42.2031	2.01489e-05	110.502	1.00501e-07
F4 (F1B3) Uncoated_Ag (recovery) and F4 (F1B5) Ag2S (exposed)	NS	NS	0.015895	NS	NS	NS	NS	10.4295	0.0144622	1.98315	0.201889	224.579	1.41417e-06	165.644	3.96929e-06	41.0753	0.000364152	9.86527	0.0163585	14.0198	0.00722186	34.2783	0.000627555
F4 (F1B3) Uncoated_Ag (recovery) and F4 (F1B3) Ag2S (recovery)	0.0080582	NS	0.0020057	0.024516	0.012792	NS	0.00090883	5.53735	0.0350194	57.9515	1.81386e-05	223.287	1.18644e-08	119.91	6.21416e-08	262.722	5.28754e-10	0.128798	0.725917	86.5163	4.14079e-07	112.932	5.38118e-06
F4 (F1B3) Uncoated_Ag (recovery) and F4 (F1B3) Ag2S (recovery)	0.024255	0.027125	0.0036003	NS	0.0444	NS	0.0021052	25.1614	0.000524733	32.999	0.000186572	100.941	1.52276e-06	164.904	1.54067e-07	264.12	1.61475e-08	16.9715	0.00334581	67.8808	9.09052e-06	111.229	5.69761e-06
F4 (F1B3) Uncoated_Ag (recovery) and F4 (F1B3) Bulk_Ag (exposed)	NS	NS	0.0054546	NS	NS	NS	0.0050393	9.68152	0.00826162	15.398	0.00174507	79.9553	1.18236e-06	34.8228	5.22676e-05	51.1262	7.47498e-06	20.219	0.00073102	44.8995	1.46903e-05	70.539	4.1013e-06
F4 (F1B3) Uncoated_Ag (recovery) and F4 (F1B3) Control	0.00343	0.0061315	0.0036053	0.022208	0.035404	NA	0.0015213	378.224	2.37068e-07	168.654	3.73524e-06	362.493	2.74397e-07	503.885	8.8099e-08	249.824	9.83349e-07	NA	NA	NA	NA	277.009	6.90745e-07
F4 (F1B3) Uncoated_Ag (recovery) and F4 (F1B5) Control	NS	NS	0.0048522	0.047721	0.049549	NS	0.0014168	10.7673	0.00827005	26.9927	0.000403947	257.844	2.26989e-07	98.6858	1.68885e-06	99.8778	1.59848e-06	22.121	0.00083737	38.6392	9.9351e-05	53.3995	8.3282e-05
F4 (F1B3) Uncoated_Ag (recovery) and F4 (F1B5) PVP_Ag (exposed)	0.0032732	NS	NS	NS	NS	NS	0.00092389	7.38212	0.0187112	0.11159	0.745993	0.0822316	0.779187	1.28362	0.281318	0.555186	0.471827	0.575642	0.465532	13.6674	0.00494387	38.8073	0.000432645
F4 (F1B3) Uncoated_Ag (recovery) and F4 (F1B3) PVP_Ag (recovery)	NS	NS	NS	NS	0.035738	NS	3.6715e-05	3.25135	0.0945811	1.55627	0.234218	0.469295	0.50749	1.71221	0.213361	0.571992	0.464058	0.601417	0.451915	9.22324	0.00953592	0.136258	0.719726
F4 (F1B3) Uncoated_Ag (recovery) and F4 (F1B5) PVP_Ag (recovery)	NS	0.019785	NS	NS	0.018129	0.0039733	8.8035e-05	90.7896	7.62398e-05	45.0819	0.000273818	1.99739	0.200461	9.42287	0.0219513	4.40577	0.0739811	38.5061	0.00158724	17.635	0.00403857	0.0473074	0.836414
F4 (F1B3) Uncoated_Ag (recovery) and F4 (F1B3) Uncoated_Ag (exposed)	0.007331	NS	NS	NS	NS	NS	NS	2.24419	0.158001	0.573026	0.463663	0.0202179	0.88911	0.0490191	0.828219	0.224821	0.643256	1.03517	0.32751	0.632287	0.440795	0.278883	0.607062
F4 (F1B3) Uncoated_Ag (recovery) and F4 (F1B3) Uncoated_Ag (exposed)	0.00031272	NS	NA	0.0090158	0.018233	NS	3.3061e-08	17.3789	0.00192164	71.8524	6.28788e-05	NA	NA	NA	NA	NA	NA	NA	NA	NA	NA	125.292	1.01287e-05
F4 (F1B3) Uncoated_Ag (recovery) and F4 (F1B5) Uncoated_Ag (recovery)	NS	NS	NS	NS	NS	NS	NS	0.755161	0.400607	0.00386118	0.951398	0.0935023	0.765011	0.125508	0.728816	0.0938232	0.764222	0.120585	0.733958	0.00547862	0.942123	0.188343	0.671999
F1 (F1B5) Uncoated_Ag (recovery) and F1 (F1B1) Ag2S (exposed)	NS	0.011597	4.2988e-09	3.1909e-07	2.7563e-06	6.1023e-06	NS	0.121682	0.734451	0.7363	0.410943	5.67661	0.0384437	2.61127	0.13718	2.98024	0.114992	11.2874	0.0120897	0.53922	0.481449	246.459	4.2329e-06
F1 (F1B5) Uncoated_Ag (recovery) and F1 (F1B3) Ag2S (exposed)	NS	0.0017214	2.6095e-07	8.0043e-08	6.4922e-07	1.7602e-07	NS	0.106138	0.7513	1.13901	0.31095	3.96108	0.0777656	2.89656	0.119599	3.31574	0.0986292	15.433	0.00568668	1.21681	0.298609	350.886	7.98398e-06
F1 (F1B5) Uncoated_Ag (recovery) and F1 (F1B5) Ag2S (exposed)	NS	0.0036491	3.9228e-09	1.2866e-07	3.2664e-06	1.4846e-06	0.023112	0.104522	0.751611	1.25803	0.282315	7.4985	0.0169104	3.65195	0.0783052	3.81017	0.0728222	18.1293	0.00166869	3.0599	0.105752	578.122	1.77965e-09
F1 (F1B5) Uncoated_Ag (recovery) and F1 (F1B3) Ag2S (recovery)	0.030306	NS	0.0058822	0.01007	NS	0.023452	NS	0.956817	0.360577	0.0705381	0.798207	0.87049	0.381875	0.461052	0.518945	0.0627653	0.809372	1.64257	0.269222	1.18323	0.318453	52.0841	0.00548505
F1 (F1B5) Uncoated_Ag (recovery) and F1 (F1B1) Bulk_Ag (exposed)	NS	0.0069316	1.0316e-06	2.9769e-05	0.00030593	4.3188e-05	NS	0.0623387	0.810005	0.59121	0.467097	2.76895	0.140056	1.22274	0.305373	1.23319	0.303472	5.4096	0.0806175	0.702167	0.434161	259.377	0.00052069
F1 (F1B5) Uncoated_Ag (recovery) and F1 (F1B3) Bulk_Ag (exposed)	NS	0.011071	2.2836e-08	1.3086e-06	1.4587e-05	1.7251e-06	NS	0.00151584	0.969709	0.747215	0.407616	5.18655	0.0459886	2.35218	0.156115	2.54619	0.141645	12.7228	0.00913472	1.65849	0.229933	521.21	4.6261e-07
F1 (F1B5) Uncoated_Ag (recovery) and F1 (F1B5) Bulk_Ag (exposed)	NS	0.0024594	3.8288e-06	1.0733e-05	8.647e-05	8.3226e-07	NS	0.601826	0.463281	0.744638	0.416761	2.47401	0.15974	1.3608	0.281598	1.46045	0.266093	7.87867	0.0484698	0.271557	0.620955	301.031	0.000417238
F1 (F1B5) Uncoated_Ag (recovery) and F1 (F1B5) Bulk_Ag (recovery)	NS	NS	6.8909e-06	5.1286e-05	0.00014379	5.4153e-05	NS	0.026256	0.875855	0.244225	0.6363	2.00801	0.206241	1.14932	0.319256	1.36869	0.280324	5.2471	0.0837965	0.467399	0.519701	140.993	0.00701799
F1 (F1B5) Uncoated_Ag (recovery) and F1 (F1B1) Control	NS	0.0019403	1.4331e-06	8.3478e-07	5.0719e-05	5.973e-06	NS	0.371846	0.561264	0.780081	0.406425	2.31187	0.179203	1.71036	0.232248	1.55714	0.252207	6.62574	0.0617139	0.110406	0.750983	171.657	0.00577516
F1 (F1B5) Uncoated_Ag (recovery) and F1 (F1B3) Control	NS	0.0002022	6.3359e-06	1.2119e-06	3.4912e-05	0.00037716	NS	0.45363	0.522225	1.12456	0.324151	2.36184	0.168218	1.6591	0.238666	1.62487	0.243094	2.03932	0.28946	0.0227902	0.884952	0.767863	0.41458
F1 (F1B5) Uncoated_Ag (recovery) and F1 (F1B5) Control	NS	0.003586	NA	1.166e-06	1.4035e-05	6.4074e-06	NS	0.35247	0.571396	0.688263	0.434132	NA	NA	NA	NA	NA	NA	NA	NA	NA	NA	194.269	0.000799605
F1 (F1B5) Uncoated_Ag (recovery) and F1 (F1B1) PVP_Ag (exposed)	0.0042611	1.8359e-06	1.1408e-07	8.082e-10	4.3032e-10	2.256e-06	NS	2.02706	0.184964	2.616	0.136862	3.27334	0.113342	3.81153	0.0794428	5.33448	0.0435333	7.24383	0.0545767	0.0967388	0.762862	308.623	0.000402055
F1 (F1B5) Uncoated_Ag (recovery) and F1 (F1B3) PVP_Ag (exposed)	0.0019916	NS	NS	NS	NS	7.8577e-05	0.00010098	1.66258	0.244727	0.139688	0.721442	0.0265967	0.875806	0.0572071	0.818927	0.0623958	0.811081	3.77917	0.147133	4.05219	0.100261	12.0984	0.0736413
F1 (F1B5) Uncoated_Ag (recovery) and F1 (F1B5) PVP_Ag (exposed)	0.0067062	0.00023444	6.8038e-05	4.6105e-05	0.00035664	0.00021933	NS	1.28849	0.299628	0.944443	0.36867	1.571	0.25669	0.997593	0.356455	1.03344	0.348578	2.20465	0.275889	0.187059	0.683395	0.56097	0.487587
F1 (F1B5) Uncoated_Ag (recovery) and F1 (F1B1) PVP_Ag (recovery)	NS	NS	7.4386e-07	1.9799e-05	0.00012818	5.719e-05	NS	0.118989	0.740266	0.28638	0.609121	2.84545	0.135494	1.27687	0.29571	1.38882	0.277108	5.23145	0.0841129	0.360198	0.570354	248.416	0.000555191
F1 (F1B5) Uncoated_Ag (recovery) and F1 (F1B3) PVP_Ag (recovery)	0.0027718	NS	0.036319	0.0086063	0.00029939	0.034239	0.044569	1.83112	0.218066	0.00925806	0.926044	0.502333	0.501392	0.48075	0.510427	1.21842	0.306165	1.43764	0.296694	1.2966	0.298248	125.981	0.00151614
F1 (F1B5) Uncoated_Ag (recovery) and F1 (F1B5) PVP_Ag (recovery)	NS	0.0021121	5.1476e-07	3.7325e-06	3.8891e-05	3.4568e-07	NS	0.000221634	0.988537	0.767389	0.410077	2.92989	0.130688	1.50474	0.259598	1.60443	0.245793	8.41817	0.0440557	0.139786	0.72135	303.385	0.00041243
F1 (F1B5) Uncoated_Ag (recovery) and F1 (F1B1) Uncoated_Ag (exposed)	0.00044115	NS	1.1728e-05	2.0266e-08	1.3453e-06	NS	2.511e-05	2.52877	0.155813	0.0261622	0.876074	2.22355	0.179544	2.22755	0.179202	2.22433	0.179478	0.540276	0.503087	1.82081	0.225906	0.0355176	0.862543
F1 (F1B5) Uncoated_Ag (recovery) and F1 (F1B3) Uncoated_Ag (exposed)	0.00088512	NS	0.013981	0.011849	0.019457	0.010722	0.0067345	2.75188	0.131514	0.0978314	0.761574	0.88853	0.370489	0.559322	0.473622	0.530734	0.484822	3.03617	0.13206	2.6868	0.139815	90.8337	0.000215168
F1 (F1B5) Uncoated_Ag (recovery) and F1 (F1B5) Uncoated_Ag (exposed)	NS	0.0015809	8.7606e-08	1.9887e-07	3.7077e-05	3.024e-07	NS	0.200636	0.667742	0.810373	0.397921	3.33461	0.110577	1.90798	0.20967	1.6138	0.24455	8.53715	0.043164	0.241415	0.64064	326.909	0.000369035
F1 (F1B5) Uncoated_Ag (recovery) and F1 (F1B1) Uncoated_Ag (recovery)	0.02571	NS	0.0092199	0.0088063	0.00081815	0.027644	0.047156	1.0158	0.347079	0.101265	0.7596	0.77755	0.407149	0.477425	0.511846	1.05815	0.337863	1.53831	0.282652	1.23621	0.308758	134.227	0.00138097
F2 (F1B5) Uncoated_Ag (recovery) and F2 (F1B1) Ag2S (exposed)	NS	NS	NS	NS	NS	NS	NS	18.7818	0.000590308	3.6078	0.0769121	3.63135	0.0760504	13.7838	0.00208437	19.7389	0.000474445	2.17851	0.160632	28.6925	7.99949e-05	10.1294	0.00617925
F2 (F1B5) Uncoated_Ag (recovery) and F2 (F1B3) Ag2S (exposed)	7.2505e-07	0.0010983	NS	NS	NS	0.00069724	NS	12.6683	0.00241307	8.60854	0.00972835	0.00086734	0.976921	0.00426929	0.948666	20.4614	0.000477314	6.6978	0.0191487	0.181162	0.676047	17.8577	0.000846944
F2 (F1B5) Uncoated_Ag (recovery) and F2 (F1B3) Ag2S (exposed)	NS	NS	NS	NS	NS	NS	NS	17.8894	0.00116884	0.702246	0.418409	4.00765	0.066612	0.177091	0.680759	0.000330092	0.98578	2.34841	0.149379	1.40735	0.256726	1.26232	0.283186
F2 (F1B5) Uncoated_Ag (recovery) and F2 (F1B1) Ag2S (recovery)	0.0053025	NS	NS	0.0047262	NS	NS	0.0012147	6.98086	0.0193237	0.872361	0.366133	0.207547	0.655683	5.60253	0.0318105	2.40688	0.141643	2.59218	0.129702	14.3321	0.00179465	16.8057	0.00125437
F2 (F1B5) Uncoated_Ag (recovery) and F2 (F1B3) Ag2S (recovery)	0.00083021	NS	NS	NS	NS	NS	NS	53.8768	5.87449e-07	11.6022	0.00296265	0.715307	0.408213	10.3571	0.00452511	32.8452	1.59626e-05	23.9285	0.000101306	9.32457	0.00653621	14.7943	0.00108834
F2 (F1B5) Uncoated_Ag (recovery) and F2 (F1B3) Ag2S (recovery)	NS	0.01479	0.018848	0.0012253	0.0023688	0.00059051	0.0019664	0.605741	0.447753	3.2912	0.088448	2.78833	0.114397	5.3392	0.0345133	6.04364	0.0257372	6.45821	0.0225839	10.5332	0.00543322	7.5605	0.0156562
F2 (F1B5) Uncoated_Ag (recovery) and F2 (F1B1) Bulk_Ag (exposed)	NS	0.0023892	0.0372	NS	NS	0.044345	0.0007972	0.201611	0.662141	5.79543	0.0316452	2.64026	0.128173	5.81199	0.0345651	4.21508	0.0625322	3.89369	0.0741202	13.8293	0.00257618	8.06042	0.0175759
F2 (F1B5) Uncoated_Ag (recovery) and F2 (F1B3) Bulk_Ag (exposed)	NS	2.9584e-09	1.1353e-11	4.186e-15	1.8327e-15	4.2237e-14	1.6886e-14	1.81998	0.196099	6.54284	0.0210641	34.6485	2.29827e-05	37.0315	1.57707e-05	79.5919	1.31139e-07	30.8018	4.39525e-05	182.102	2.04486e-09	103.107	7.72638e-08
F2 (F1B5) Uncoated_Ag (recovery) and F2 (F1B1) Bulk_Ag (recovery)	0.00078807	2.7495e-07	NS	NS	9.8335e-10	8.9613e-16	NS	392.334	2.35892e-09	13.5424	0.00424634	3.65678	0.084886	0.67457	0.430608	13.451	0.00433452	590.921	1.61484e-09	17.6569	0.00182286	55.6598	3.8491e-05
F2 (F1B5) Uncoated_Ag (recovery) and F2 (F1B3) Bulk_Ag (recovery)	NS	NS	NS	NS	NS	NA	NS	14.2444	0.00363657	0.0904234	0.769798	8.51835	0.0153367	7.69358	0.0196611	30.7892	0.000244508	NA	NA	NA	NA	12.5753	0.00530197
F2 (F1B5) Uncoated_Ag (recovery) and F2 (F1B1) Control	0.022901	NS	NS	NS	NS	NS	NS	11.4543	0.00488648	2.55588	0.133896	3.1707	0.100279	2.20801	0.16114	26.2328	0.00019611	1.16921	0.300815	26.3315	0.000192834	3.69941	0.080688
F2 (F1B5) Uncoated_Ag (recovery) and F2 (F1B3) Control	NS	NS	NS	NS	NS	NS	NS	7.57804	0.0141517	1.16305	0.296825	4.66864	0.0462291	0.159658	0.694755	0.887917	0.360054	10.1775	0.00710006	0.511586	0.48476	11.037	0.00550743
F2 (F1B5) Uncoated_Ag (recovery) and F2 (F1B5) Control	NS	NS	NS	NS	NS	NS	NS	11.3398	0.00423096	0.0842131	0.77564	0.187236	0.673589	5.94566	0.029858	5.54296	0.0349417	0.663797	0.427969	3.25787	0.0911918	0.559143	0.47029
F2 (F1B5) Uncoated_Ag (recovery) and F2 (F1B1) PVP_Ag (exposed)	NS	NS	NS	NS	NS	NS	NS	8.93489	0.0112926	8.21472	0.0141913	0.14346	0.711482	1.13245	0.308199	2.07355	0.175448	0.252754	0.627214	0.217705	0.649151	0.205257	0.661235
F2 (F1B5) Uncoated_Ag (recovery) and F2 (F1B3) PVP_Ag (exposed)	0.0061915	NS	NS	NS	NS	NS	NS	141.631	2.31992e-09	9.78744	0.00648114	8.4554	0.010273	2.69721	0.120029	26.1284	0.000104567	0.823118	0.377732	36.9635	1.5937e-05	13.1024	0.00230132
F2 (F1B5) Uncoated_Ag (recovery) and F2 (F1B5) PVP_Ag (exposed)	NS	NS	NS	NS	NS	NS	NS	2.90671	0.111977	0.302271	0.591783	0.00713158	0.933986	0.0407874	0.843075	0.0540086	0.819848	1.78724	0.204187	0.925529	0.353582	0.492361	0.495247
F2 (F1B5) Uncoated_Ag (recovery) and F2 (F1B1) PVP_Ag (recovery)	0.027818	NS	NS	NS	NS	NS	0.028877	12.5592	0.0035982	10.6068	0.00624587	1.5579	0.233986	24.7193	0.000255357	20.7853	0.000536185	9.68499	0.00825275	32.0956	7.72896e-05	17.0082	0.00119784
F2 (F1B5) Uncoated_Ag (recovery) and F1 (F1B3) PVP_Ag (recovery)	NS	NS	NS	NS	NS	NS	NS	0.244609	0.626879	3.21605	0.0907281	8.32954	0.00983627	0.0205443	0.887713	5.16242	0.0372293	1.24431	0.280164	0.000700137	0.979198	1.16109	0.298265
F2 (F1B5) Uncoated_Ag (recovery) and F1 (F1B5) PVP_Ag (recovery)	0.014736	NS	NS	NS	NS	NS	NS	6.98073	0.0203144	1.32515	0.274078	3.89734	0.0766118	13.2806	0.00336172	4.68303	0.0557289	2.06765	0.1843	5.13544	0.0411605	0.329894	0.579792
F2 (F1B5) Uncoated_Ag (recovery) and F2 (F1B1) Uncoated_Ag (exposed)	NS	NS	0.010978	NS	0.029738	1.5668e-08	NS	2.60447	0.126109	0.875164	0.362629	4.58146	0.0455057	7.37461	0.015275	4.79704	0.0419175	13.7032	0.00193509	0.0860758	0.772407	6.23982	0.0315568
F2 (F1B5) Uncoated_Ag (recovery) and F2 (F1B3) Uncoated_Ag (exposed)	NS	NS	0.00011959	0.00014315	0.00012022	NS	NS	3.54858	0.0749938	1.38406	0.262221	7.44842	0.0133224	7.63111	0.0128269	9.03479	0.00758919	0.894371	0.364606	8.56657	0.0104113	2.44004	0.149337
F2 (F1B5) Uncoated_Ag (recovery) and F2 (F1B5) Uncoated_Ag (exposed)	0.042368	0.020703	0.0060762	0.047016	NS	0.00016553	NS	5.05188	0.037372	1.7528	0.203052	3.53936	0.0782529	1.3498	0.2597	1.3425	0.26095	5.71835	0.0326112	0.0222787	0.882921	6.01531	0.0304473
F2 (F1B5) Uncoated_Ag (recovery) and F2 (F1B1) Uncoated_Ag (recovery)	0.0036432	0.006795	2.7453e-08	1.4534e-07	6.3917e-09	3.056e-10	0.024475	2.86284	0.111311	2.52669	0.131497	15.6442	0.00113384	10.8672	0.0045524	22.2212	0.000234074	18.8617	0.000579494	1.75943	0.203318	17.4251	0.000936122
F2 (F1B5) Uncoated_Ag (recovery) and F2 (F1B3) Uncoated_Ag (recovery)	0.013446	0.00052655	5.2443e-12	0.011654	1.3176e-06	0.0011252	NS	1.93591	0.182054	2.21792	0.15714	32.7077	5.3048e-05	2.58679	0.13007	5.68074	0.0290841	5.26266	0.0366432	0.310211	0.585258	235.119	9.03911e-09
F3 (F1B5) Uncoated_Ag (recovery) and F3 (F1B3) Ag2S (exposed)	3.89e-07	0.0013139	NS	NS	NS	NS	NS	47.9022	3.44161e-06	26.0572	7.40694e-05	0.352434	0.559741	5.40538	0.0313072	8.60555	0.00852607	1.19708	0.292373	0.51471	0.481835	0.346665	0.566925
F3 (F1B5) Uncoated_Ag (recovery) and F3 (F1B5) Ag2S (exposed)	0.00044911	0.040302	NS	NS	NS	NS	NS	26.497	0.00132764	13.7551	0.00485407	4.93111	0.0506422	0.0685746	0.798739	0.0257093	0.875805	0.323268	0.594235	0.000842088	0.977421	0.0241239	0.886432
F3 (F1B5) Uncoated_Ag (recovery) and F3 (F1B3) Ag2S (recovery)	4.802e-07	0.0018637	NS	NS	NS	NS	NS	87.5805	1.18688e-07	41.8704	5.75634e-06	1.66499	0.213261	4.26384	0.0536435	6.90551	0.0170692	0.320767	0.580793	0.25924	0.616827	0.362544	0.559304
F3 (F1B5) Uncoated_Ag (recovery) and F3 (F1B3) Ag2S (recovery)	0.003595	NS	NS	NS	NS	NS	NS	20.9196	0.0010203	11.0748	0.00602162	6.24107	0.0266785	0.00388782	0.951231	0.0806713	0.780863	1.68187	0.230827	0.0836061	0.777028	0.465453	0.52054
F3 (F1B5) Uncoated_Ag (recovery) and F3 (F1B3) Bulk_Ag (exposed)	0.00033612	2.1416e-05	NS	5.6037e-05	0.00019359	0.0035144	0.0078854	4.48956	0.0501005	11.8714	0.00308813	1.7698	0.199156	6.89035	0.0166723	8.10185	0.0103238	1.07084	0.318302	1.85167	0.189513	0.817668	0.385239
F3 (F1B5) Uncoated_Ag (recovery) and F3 (F1B1) Control	0.039149	NS	NA	NS	NS	NS	NS	9.08873	0.0195306	6.46361	0.0315881	NA	NA	NA	NA	NA	NA	NA	NA	NA	NA	0.245687	0.654165
F3 (F1B5) Uncoated_Ag (recovery) and F3 (F1B3) Control	0.012679	NS	NS	NS	NS	0.022327	0.019764	17.155	0.00115872	11.9449	0.00352712	8.59885	0.01166	0.953022	0.343481	1.49154	0.23967	3.69063	0.0869032	1.75761	0.203541	0.93241	0.378586
F3 (F1B5) Uncoated_Ag (recovery) and F3 (F1B5) Control	0.0010805	0.044256	NS	NS	0.014331	NS	NS	19.4447	0.000705063	12.5005	0.00299644	5.64175	0.031302	2.00963	0.178175	3.98268	0.0644602	1.18132	0.30259	0.00667155	0.935915	0.00267218	0.960451
F3 (F1B5) Uncoated_Ag (recovery) and F3 (F1B3) PVP_Ag (exposed)	NS	NS	0.00069182	NA	0.018996	NA	3.7194e-05	3.52593	0.102505	0.42548	0.53504	25.4803	0.000500862	NA	NA	NA	NA	NA	NA	NA	NA	0.0947476	0.767183
F3 (F1B5) Uncoated_Ag (recovery) and F3 (F1B5) PVP_Ag (exposed)	1.776e-05	0.008708	NS	NS	NS	NS	NS	52.1085	6.76074e-06	28.1876	8.75059e-05	8.07757	0.0123623	0.384112	0.544137	0.156922	0.697239	0.657985	0.436153	6.00403e-06	0.998075	0.000886411	0.977079
F3 (F1B5) Uncoated_Ag (recovery) and F3 (F1B1) PVP_Ag (recovery)	0.00087728	0.019878	NS	NS	NS	NS	NS	23.8548	0.00178516	17.7495	0.00226269	1.41901	0.261073	0.37397	0.554495	0.0908643	0.769256	0.174741	0.693278	0.0122031	0.914224	0.00184667	0.968423
F3 (F1B5) Uncoated_Ag (recovery) and F3 (F1B3) PVP_Ag (recovery)	6.5937e-05	0.019506	NS	NS	NS	NS	NS	32.0617	3.53344e-05	16.8443	0.000666004	8.76667	0.00875495	0.180945	0.675341	0.10031	0.754912	2.07787	0.173102	0.404823	0.532199	0.18584	0.676543
F3 (F1B5) Uncoated_Ag (recovery) and F3 (F1B5) PVP_Ag (recovery)	0.0011423	0.038935	NS	NS	NS	NS	NS	21.6475	0.00233448	13.673	0.00493807	0.000754348	0.978629	0.674135	0.430752	0.851121	0.377957	0.664318	0.4521	0.230411	0.641546	0.024976	0.884466
F4 (F1B5) Uncoated_Ag (recovery) and F4 (F1B3) Ag2S (exposed)	NS	NS	NS	NS	NS	NS	NS	1.37326	0.262282	0.362132	0.557674	5.25793	0.0407088	3.35764	0.0898923	10.7784	0.00593821	10.7344	0.00601545	5.02644	0.0430403	7.78331	0.0163488
F4 (F1B5) Uncoated_Ag (recovery) and F4 (F1B5) Ag2S (exposed)	NS	NS	NS	NS	NS	NS	NS	15.8889	0.00528271	4.9597	0.0612379	2.38336	0.173581	0.458716	0.519973	0.000608109	0.981015	1.28985	0.293459	0.14487	0.714774	0.399041	0.550878
F4 (F1B5) Uncoated_Ag (recovery) and F4 (F1B3) Ag2S (recovery)	NS	NS	NS	NS	NS	NS	NS	2.39977	0.145347	1.88057	0.200255	5.9317	0.0351178	5.92637	0.0300808	14.5887	0.00212703	0.252814	0.624201	4.79226	0.0474352	5.45745	0.0521421
F4 (F1B5) Uncoated_Ag (recovery) and F4 (F1B3) Ag2S (recovery)	NS	NS	NS	NS	NS	NS	NS	8.65393	0.0147411	7.88928	0.0185134	4.17873	0.07128	1.81247	0.207935	6.29795	0.0309353	4.60993	0.0640667	3.39281	0.0952925	5.82416	0.0465458
F4 (F1B5) Uncoated_Ag (recovery) and F4 (F1B3) Bulk_Ag (exposed)	NS	NS	NS	NS	NS	NS	NS	0.851654	0.372896	1.1223	0.30871	3.34222	0.0947453	0.781031	0.392877	1.01894	0.331192	3.56145	0.0835553	2.02289	0.178493	3.61818	0.0863156
F4 (F1B5) Uncoated_Ag (recovery) and F4 (F1B3) Control	0.023226	NS	NS	NS	NS	NA	NS	65.036	8.65909e-05	50.5665	0.000191798	4.71711	0.0728717	7.90033	0.0261177	7.83105	0.0265852	NA	NA	NA	NA	12.3976	0.0125031
F4 (F1B5) Uncoated_Ag (recovery) and F4 (F1B5) Control	NS	NS	NS	NS	NS	NS	NS	0.00505227	0.944736	0.371887	0.55558	4.1341	0.0815211	3.44367	0.093168	4.84089	0.0524231	3.57168	0.088078	3.32263	0.0983249	2.64701	0.14777
F4 (F1B5) Uncoated_Ag (recovery) and F4 (F1B5) PVP_Ag (exposed)	0.037453	NS	NS	NS	0.043764	0.026745	NS	3.58525	0.0826518	0.271079	0.615174	1.34097	0.271387	0.0269831	0.872502	2.66686	0.130727	2.26396	0.163326	2.37695	0.157529	0.613477	0.463268
F4 (F1B5) Uncoated_Ag (recovery) and F4 (F1B3) PVP_Ag (recovery)	0.005789	NS	0.012825	NS	0.001125	NS	0.01542	6.84909	0.0213041	0.128985	0.725253	1.83746	0.205072	0.0610431	0.808714	1.36399	0.265528	0.471246	0.504476	2.58669	0.13177	2.85991	0.12507
F4 (F1B5) Uncoated_Ag (recovery) and F4 (F1B5) PVP_Ag (recovery)	NS	NS	0.0036157	NS	0.0011689	0.0005471	0.0080343	14.0324	0.00955486	14.6631	0.0064642	3.31674	0.118425	0.140945	0.720258	7.3518	0.0301371	91.9291	0.000209094	4.29597	0.0769128	0.911626	0.393751
F2 (F1B5) Uncoated_Ag (recovery) and F2 (F1B3) Uncoated_Ag (exposed)	0.00037093	0.027431	NS	NS	NS	0.0072147	NS	3.93163	0.0689241	2.44643	0.143769	4.60789	0.0529639	6.57977	0.0235107	6.83334	0.0214262	3.38734	0.0886331	3.04859	0.104379	2.99085	0.111659
F4 (F1B5) Uncoated_Ag (recovery) and F4 (F1B5) Uncoated_Ag (exposed)	0.0050641	NS	NA	NS	NS	NS	6.7535e-05	9.95157	0.0102523	11.7835	0.0109449	NA	NA	NA	NA	NA	NA	NA	NA	NA	NA	10.2152	0.0151472
F4 (F1B5) Uncoated_Ag (recovery) and F4 (F1B1) Uncoated_Ag (recovery)	NS	NS	NS	NS	NS	NS	NS	2.92117	0.111172	2.04752	0.176051	1.22344	0.29229	1.15788	0.30147	1.17025	0.299008	0.800513	0.387206	1.51265	0.24053	1.36899	0.266712
F4 (F1B5) Uncoated_Ag (recovery) and F4 (F1B3) Uncoated_Ag (recovery)	NS	NS	NS	NS	NS	NS	NS	10.637	0.00855329	14.7816	0.00324022	4.42034	0.0648588	8.5323	0.015274	8.32253	0.0162491	6.823	0.0259477	3.07328	0.110131	5.52511	0.0432658
